# Supplementary material for: Discovery of the Genomic Region and Candidate Genes of the Scarlet Red Flesh Color (Yscr) Locus in Watermelon (Citrullus Lanatus L.)
Source: Front Plant Sci. 2020 Feb 19;11:116. doi: 10.3389/fpls.2020.00116 (PMC7043143; doi:10.3389/fpls.2020.00116)
Supplement: Supplementary file 1 [file Table_1.xls]

## Sheet: Sheet1
Supplementary Table 1 The detail information on the primer pairs for qRT-PCR.
Gene code	F_primer (5' to 3')	R_primer (5' to 3')	Length of product
Cla018767	ATCCTTGCTTCTTGCTGCTC	CAATGCCCAAATCTTTCCTG	80
Cla018768	CAATAGGCGTACTTCCACTGC	CAATCCGTTCCTGATCTGTCA	119
Cla018769	GCTCCATCAAAGCTATTTCTG	AGGCCAACTCCCACTCCACCA	121
Cla018770	ATGCCTTCAATCAAGTCCCTT	TCAATCCCGAGATCCTTTCTG	101
Cla018771	ATTGCCGCTTTCCTACTTGGT	GCCAGAGCCACTTCCACCTAA	141
Cla009122	GTCTTTTGCTCCTTCGTTGGT	TAGAGTGAGAGTGATTCCCCC	179
Cla009779	TCTTTACTTGATCATTTGGGC	GTATTGTGGGTTGAGTTTTGC	107
Cla020121	TCCAATCCTGCTCCATTTTCA	GGTTTTCCTTCTTCCTCCGTC	175
Cla005011	AAAGTGAGTGGTGTGAGGAGT	AAGGATCATACATGGGAAGTT	183
Cla002942	CGCCACGACCTAGAAATCATC	CATTCCGTCACCGTCAAACAA	123
Cla005404	AAATGCTCTGGTTTCGGCAGA	CGGGTTCGTGAAGTGGGTTGG	191
Cla006149	TCTTCCTTACTTCCTCCCATC	AGAGTTTTTCTCCGCATCTTC	109
Cla003751	ATGGCTTCTGGAATTCTTTTT	ATCCTTTGGGAGCACTAACAC	175
Cla010898	TGGGTGTTGTTTTGATTTTCC	AGACTGTATGCTTCGCCTGCT	153
Cla017593	AAAATCAGCATTGGGTGTTGA	AAAACCTTGGCTCCTTTCACT	153
