# Supplementary material for: Discovery of the Genomic Region and Candidate Genes of the Scarlet Red Flesh Color (Yscr) Locus in Watermelon (Citrullus Lanatus L.)
Source: Front Plant Sci. 2020 Feb 19;11:116. doi: 10.3389/fpls.2020.00116 (PMC7043143; doi:10.3389/fpls.2020.00116)
Supplement: Supplementary file 2 [file Table_2.xls]

## Sheet: Sheet1
Supplementary Table 2 The genetic map based on the BC1P2 population.
Linkage group	Marker	Genetic distance (cM)	Chromosome	Position (bp)
LG1	Mar1_129998	0	Chromosome1	129998
LG1	Mar1_126335	1.442	Chromosome1	126335
LG1	Mar1_1060081	5.448	Chromosome1	1060081
LG1	Mar1_1061623	7.234	Chromosome1	1061623
LG1	Mar1_1061631	12.514	Chromosome1	1061631
LG1	Mar1_1065337	12.514	Chromosome1	1065337
LG1	Mar1_4496989	14.641	Chromosome1	4496989
LG1	Mar1_4777734	16.279	Chromosome1	4777734
LG1	Mar1_4777740	16.279	Chromosome1	4777740
LG1	Mar1_4541416	16.321	Chromosome1	4541416
LG1	Mar1_4777733	16.321	Chromosome1	4777733
LG1	Mar1_4790973	16.321	Chromosome1	4790973
LG1	Mar1_4792352	18.576	Chromosome1	4792352
LG1	Mar1_4792379	18.576	Chromosome1	4792379
LG1	Mar1_4804884	18.576	Chromosome1	4804884
LG1	Mar1_4808472	18.576	Chromosome1	4808472
LG1	Mar1_4797126	20.876	Chromosome1	4797126
LG1	Mar1_4808407	20.876	Chromosome1	4808407
LG1	Mar1_6391612	23.175	Chromosome1	6391612
LG1	Mar1_6403842	24.311	Chromosome1	6403842
LG1	Mar1_6404907	24.311	Chromosome1	6404907
LG1	Mar1_6404943	24.311	Chromosome1	6404943
LG1	Mar1_6405006	26.611	Chromosome1	6405006
LG1	Mar1_6405096	28.91	Chromosome1	6405096
LG1	Mar1_6646430	28.91	Chromosome1	6646430
LG1	Mar1_6657556	31.209	Chromosome1	6657556
LG1	Mar1_6758864	32.346	Chromosome1	6758864
LG1	Mar1_6802841	34.887	Chromosome1	6802841
LG1	Mar1_9158137	44.743	Chromosome1	9158137
LG1	Mar1_9230627	51.768	Chromosome1	9230627
LG1	Mar1_9297160	53.201	Chromosome1	9297160
LG1	Mar1_9422118	57.351	Chromosome1	9422118
LG1	Mar1_9432537	63.563	Chromosome1	9432537
LG1	Mar1_9440903	63.563	Chromosome1	9440903
LG1	Mar1_9445977	63.563	Chromosome1	9445977
LG1	Mar1_9471709	63.563	Chromosome1	9471709
LG1	Mar1_9473943	63.563	Chromosome1	9473943
LG1	Mar1_9496495	63.563	Chromosome1	9496495
LG1	Mar1_9445925	65.862	Chromosome1	9445925
LG1	Mar1_9900460	65.862	Chromosome1	9900460
LG1	Mar1_9442499	66.998	Chromosome1	9442499
LG1	Mar1_9442593	66.998	Chromosome1	9442593
LG1	Mar1_9497482	66.998	Chromosome1	9497482
LG1	Mar1_9497504	66.998	Chromosome1	9497504
LG1	Mar1_9499112	66.998	Chromosome1	9499112
LG1	Mar1_9499139	66.998	Chromosome1	9499139
LG1	Mar1_9540996	66.998	Chromosome1	9540996
LG1	Mar1_9549185	66.998	Chromosome1	9549185
LG1	Mar1_9549186	66.998	Chromosome1	9549186
LG1	Mar1_9892750	69.298	Chromosome1	9892750
LG1	Mar1_10064705	69.298	Chromosome1	10064705
LG1	Mar1_9900596	70.434	Chromosome1	9900596
LG1	Mar1_9903285	70.434	Chromosome1	9903285
LG1	Mar1_10123089	70.434	Chromosome1	10123089
LG1	Mar1_10125762	70.434	Chromosome1	10125762
LG1	Mar1_10135853	70.434	Chromosome1	10135853
LG1	Mar1_10136027	73.765	Chromosome1	10136027
LG1	Mar1_10136093	73.765	Chromosome1	10136093
LG1	Mar1_10136117	78.11	Chromosome1	10136117
LG1	Mar1_14369025	81.36	Chromosome1	14369025
LG1	Mar1_16005150	86.85	Chromosome1	16005150
LG1	Mar1_16020567	86.85	Chromosome1	16020567
LG1	Mar1_15966558	86.852	Chromosome1	15966558
LG1	Mar1_15978485	86.852	Chromosome1	15978485
LG1	Mar1_16020824	86.852	Chromosome1	16020824
LG1	Mar1_16021013	91.156	Chromosome1	16021013
LG1	Mar1_17720538	91.156	Chromosome1	17720538
LG1	Mar1_17726144	93.249	Chromosome1	17726144
LG1	Mar1_17720901	95.39	Chromosome1	17720901
LG1	Mar1_17723687	95.39	Chromosome1	17723687
LG1	Mar1_17732185	99.137	Chromosome1	17732185
LG1	Mar1_17744258	99.137	Chromosome1	17744258
LG1	Mar1_17797562	101.94	Chromosome1	17797562
LG1	Mar1_17800488	101.94	Chromosome1	17800488
LG1	Mar1_17815914	101.94	Chromosome1	17815914
LG1	Mar1_17816813	101.94	Chromosome1	17816813
LG1	Mar1_17760914	103.076	Chromosome1	17760914
LG1	Mar1_17761428	103.076	Chromosome1	17761428
LG1	Mar1_17767078	103.076	Chromosome1	17767078
LG1	Mar1_17767524	103.076	Chromosome1	17767524
LG1	Mar1_17770524	103.076	Chromosome1	17770524
LG1	Mar1_17773326	103.076	Chromosome1	17773326
LG1	Mar1_17788770	103.076	Chromosome1	17788770
LG1	Mar1_17788885	103.076	Chromosome1	17788885
LG1	Mar1_17789256	103.076	Chromosome1	17789256
LG1	Mar1_17790173	103.076	Chromosome1	17790173
LG1	Mar1_17792124	103.076	Chromosome1	17792124
LG1	Mar1_17792243	103.076	Chromosome1	17792243
LG1	Mar1_17818658	103.076	Chromosome1	17818658
LG1	Mar1_17829148	103.076	Chromosome1	17829148
LG1	Mar1_17830050	103.076	Chromosome1	17830050
LG1	Mar1_17835517	103.076	Chromosome1	17835517
LG1	Mar1_17835631	103.076	Chromosome1	17835631
LG1	Mar1_17835657	103.076	Chromosome1	17835657
LG1	Mar1_17848416	103.076	Chromosome1	17848416
LG1	Mar1_17849476	103.076	Chromosome1	17849476
LG1	Mar1_17860079	103.076	Chromosome1	17860079
LG1	Mar1_17865652	103.076	Chromosome1	17865652
LG1	Mar1_17867866	103.076	Chromosome1	17867866
LG1	Mar1_17875241	103.076	Chromosome1	17875241
LG1	Mar1_17875409	103.076	Chromosome1	17875409
LG1	Mar1_17878473	103.076	Chromosome1	17878473
LG1	Mar1_17880084	103.076	Chromosome1	17880084
LG1	Mar1_17882703	103.076	Chromosome1	17882703
LG1	Mar1_17893116	103.076	Chromosome1	17893116
LG1	Mar1_17894610	103.076	Chromosome1	17894610
LG1	Mar1_17895152	103.076	Chromosome1	17895152
LG1	Mar1_17895920	103.076	Chromosome1	17895920
LG1	Mar1_17896191	103.076	Chromosome1	17896191
LG1	Mar1_17896412	103.076	Chromosome1	17896412
LG1	Mar1_17896500	103.076	Chromosome1	17896500
LG1	Mar1_17896676	103.076	Chromosome1	17896676
LG1	Mar1_17898735	103.076	Chromosome1	17898735
LG1	Mar1_17903947	103.076	Chromosome1	17903947
LG1	Mar1_17912508	103.076	Chromosome1	17912508
LG1	Mar1_17916936	103.076	Chromosome1	17916936
LG1	Mar1_17922470	103.076	Chromosome1	17922470
LG1	Mar1_17928274	103.076	Chromosome1	17928274
LG1	Mar1_17938901	103.076	Chromosome1	17938901
LG1	Mar1_17941385	103.076	Chromosome1	17941385
LG1	Mar1_17941400	103.076	Chromosome1	17941400
LG1	Mar1_17946636	103.076	Chromosome1	17946636
LG1	Mar1_17946671	103.076	Chromosome1	17946671
LG1	Mar1_17947968	103.076	Chromosome1	17947968
LG1	Mar1_17948334	103.076	Chromosome1	17948334
LG1	Mar1_17966256	103.076	Chromosome1	17966256
LG1	Mar1_17973481	103.076	Chromosome1	17973481
LG1	Mar1_17977214	103.076	Chromosome1	17977214
LG1	Mar1_17981264	103.076	Chromosome1	17981264
LG1	Mar1_17981338	103.076	Chromosome1	17981338
LG1	Mar1_17983318	103.076	Chromosome1	17983318
LG1	Mar1_18001295	103.076	Chromosome1	18001295
LG1	Mar1_18001658	103.076	Chromosome1	18001658
LG1	Mar1_18004499	103.076	Chromosome1	18004499
LG1	Mar1_18016585	103.076	Chromosome1	18016585
LG1	Mar1_18028202	103.076	Chromosome1	18028202
LG1	Mar1_18033241	103.076	Chromosome1	18033241
LG1	Mar1_18037952	103.076	Chromosome1	18037952
LG1	Mar1_18045852	103.076	Chromosome1	18045852
LG1	Mar1_18048333	103.076	Chromosome1	18048333
LG1	Mar1_18066583	104.212	Chromosome1	18066583
LG1	Mar1_18066596	104.212	Chromosome1	18066596
LG1	Mar1_18067756	105.927	Chromosome1	18067756
LG1	Mar1_18069814	107.641	Chromosome1	18069814
LG1	Mar1_18069991	107.641	Chromosome1	18069991
LG1	Mar1_18072661	108.778	Chromosome1	18072661
LG1	Mar1_18071242	110.282	Chromosome1	18071242
LG1	Mar1_18074899	110.282	Chromosome1	18074899
LG1	Mar1_18077233	113.502	Chromosome1	18077233
LG1	Mar1_18081014	119.105	Chromosome1	18081014
LG1	Mar1_18082749	127.321	Chromosome1	18082749
LG1	Mar1_18086193	127.321	Chromosome1	18086193
LG1	Mar1_18665052	133.905	Chromosome1	18665052
LG1	Mar1_21132027	133.905	Chromosome1	21132027
LG1	Mar1_25170474	146.26	Chromosome1	25170474
LG1	Mar1_26326517	146.26	Chromosome1	26326517
LG1	Mar1_28720473	146.26	Chromosome1	28720473
LG1	Mar1_28782910	149.575	Chromosome1	28782910
LG1	Mar1_28782960	151.421	Chromosome1	28782960
LG1	Mar1_28784749	151.421	Chromosome1	28784749
LG1	Mar1_29026574	156.803	Chromosome1	29026574
LG1	Mar1_29031145	156.803	Chromosome1	29031145
LG1	Mar1_28954211	158.174	Chromosome1	28954211
LG1	Mar1_29011054	158.174	Chromosome1	29011054
LG1	Mar1_29011295	158.174	Chromosome1	29011295
LG1	Mar1_28857489	160.473	Chromosome1	28857489
LG1	Mar1_28857565	160.473	Chromosome1	28857565
LG1	Mar1_28858033	160.473	Chromosome1	28858033
LG1	Mar1_28865502	160.473	Chromosome1	28865502
LG1	Mar1_28931570	160.473	Chromosome1	28931570
LG1	Mar1_28936286	160.473	Chromosome1	28936286
LG1	Mar1_28806462	161.609	Chromosome1	28806462
LG1	Mar1_28822525	161.609	Chromosome1	28822525
LG1	Mar1_28839294	161.609	Chromosome1	28839294
LG1	Mar1_28846335	161.609	Chromosome1	28846335
LG1	Mar1_28865813	161.609	Chromosome1	28865813
LG1	Mar1_28894324	161.609	Chromosome1	28894324
LG1	Mar1_28912703	161.609	Chromosome1	28912703
LG1	Mar1_28930049	161.609	Chromosome1	28930049
LG1	Mar1_28936521	161.609	Chromosome1	28936521
LG1	Mar1_28953910	161.609	Chromosome1	28953910
LG1	Mar1_28953920	161.609	Chromosome1	28953920
LG1	Mar1_29082714	163.908	Chromosome1	29082714
LG1	Mar1_29031174	165.045	Chromosome1	29031174
LG1	Mar1_29061506	165.045	Chromosome1	29061506
LG1	Mar1_29065057	165.045	Chromosome1	29065057
LG1	Mar1_29083580	165.045	Chromosome1	29083580
LG1	Mar1_29105827	165.045	Chromosome1	29105827
LG1	Mar1_29139058	165.045	Chromosome1	29139058
LG1	Mar1_29082759	167.344	Chromosome1	29082759
LG1	Mar1_29140115	167.344	Chromosome1	29140115
LG1	Mar1_29143156	167.344	Chromosome1	29143156
LG1	Mar1_29145093	167.344	Chromosome1	29145093
LG1	Mar1_29324703	167.344	Chromosome1	29324703
LG1	Mar1_29326517	167.344	Chromosome1	29326517
LG1	Mar1_29326806	167.344	Chromosome1	29326806
LG1	Mar1_29331640	167.344	Chromosome1	29331640
LG1	Mar1_29357792	167.344	Chromosome1	29357792
LG1	Mar1_29357848	167.344	Chromosome1	29357848
LG1	Mar1_29360891	167.344	Chromosome1	29360891
LG1	Mar1_29372778	167.344	Chromosome1	29372778
LG1	Mar1_29403291	168.481	Chromosome1	29403291
LG1	Mar1_29417753	168.481	Chromosome1	29417753
LG1	Mar1_29544308	170.78	Chromosome1	29544308
LG1	Mar1_29547389	170.78	Chromosome1	29547389
LG1	Mar1_29549850	170.78	Chromosome1	29549850
LG1	Mar1_29568863	171.916	Chromosome1	29568863
LG1	Mar1_29570221	173.053	Chromosome1	29570221
LG1	Mar1_29631531	174.767	Chromosome1	29631531
LG1	Mar1_29693432	174.767	Chromosome1	29693432
LG1	Mar1_29694268	174.767	Chromosome1	29694268
LG1	Mar1_29707092	174.767	Chromosome1	29707092
LG1	Mar1_29716712	174.767	Chromosome1	29716712
LG1	Mar1_29795071	176.482	Chromosome1	29795071
LG1	Mar1_29733858	177.618	Chromosome1	29733858
LG1	Mar1_29782507	177.618	Chromosome1	29782507
LG1	Mar1_29795269	177.618	Chromosome1	29795269
LG1	Mar1_29802840	177.618	Chromosome1	29802840
LG1	Mar1_29802870	177.618	Chromosome1	29802870
LG1	Mar1_29808027	177.618	Chromosome1	29808027
LG1	Mar1_29808799	177.618	Chromosome1	29808799
LG1	Mar1_29819294	177.618	Chromosome1	29819294
LG1	Mar1_29933769	178.754	Chromosome1	29933769
LG1	Mar1_30101037	179.891	Chromosome1	30101037
LG1	Mar1_30105316	179.891	Chromosome1	30105316
LG1	Mar1_30105357	179.891	Chromosome1	30105357
LG1	Mar1_30107852	179.891	Chromosome1	30107852
LG1	Mar1_29954614	179.892	Chromosome1	29954614
LG1	Mar1_30100860	179.892	Chromosome1	30100860
LG1	Mar1_30137604	179.892	Chromosome1	30137604
LG1	Mar1_30144943	184.6	Chromosome1	30144943
LG1	Mar1_30150976	184.6	Chromosome1	30150976
LG1	Mar1_30151450	184.6	Chromosome1	30151450
LG1	Mar1_30155862	184.6	Chromosome1	30155862
LG1	Mar1_30162102	184.6	Chromosome1	30162102
LG1	Mar1_30163545	184.6	Chromosome1	30163545
LG1	Mar1_30219594	184.6	Chromosome1	30219594
LG1	Mar1_30230487	184.6	Chromosome1	30230487
LG1	Mar1_30233166	184.6	Chromosome1	30233166
LG1	Mar1_30138921	186.115	Chromosome1	30138921
LG1	Mar1_30229918	186.115	Chromosome1	30229918
LG1	Mar1_30244580	189.211	Chromosome1	30244580
LG1	Mar1_30257462	189.211	Chromosome1	30257462
LG1	Mar1_30928351	192.311	Chromosome1	30928351
LG1	Mar1_30933924	192.311	Chromosome1	30933924
LG1	Mar1_30259149	193.822	Chromosome1	30259149
LG1	Mar1_30295313	193.822	Chromosome1	30295313
LG1	Mar1_30295460	193.822	Chromosome1	30295460
LG1	Mar1_30516678	193.822	Chromosome1	30516678
LG1	Mar1_30518517	193.822	Chromosome1	30518517
LG1	Mar1_30936297	198.532	Chromosome1	30936297
LG1	Mar1_30938821	198.532	Chromosome1	30938821
LG1	Mar1_30941843	198.532	Chromosome1	30941843
LG1	Mar1_30943703	198.532	Chromosome1	30943703
LG1	Mar1_30945471	199.668	Chromosome1	30945471
LG1	Mar1_30954730	199.668	Chromosome1	30954730
LG1	Mar1_30968289	199.668	Chromosome1	30968289
LG1	Mar1_31045345	199.668	Chromosome1	31045345
LG1	Mar1_31049415	199.668	Chromosome1	31049415
LG1	Mar1_31053951	199.668	Chromosome1	31053951
LG1	Mar1_30954702	200.804	Chromosome1	30954702
LG1	Mar1_31053953	200.804	Chromosome1	31053953
LG1	Mar1_31054887	200.804	Chromosome1	31054887
LG1	Mar1_31076966	200.804	Chromosome1	31076966
LG1	Mar1_31081183	200.804	Chromosome1	31081183
LG1	Mar1_31081203	200.804	Chromosome1	31081203
LG1	Mar1_31087274	200.804	Chromosome1	31087274
LG1	Mar1_31089269	200.804	Chromosome1	31089269
LG1	Mar1_31093801	200.804	Chromosome1	31093801
LG1	Mar1_31094070	201.941	Chromosome1	31094070
LG1	Mar1_31099462	201.941	Chromosome1	31099462
LG1	Mar1_31099507	204.24	Chromosome1	31099507
LG1	Mar1_31132708	204.24	Chromosome1	31132708
LG1	Mar1_31134207	204.24	Chromosome1	31134207
LG1	Mar1_31175964	204.24	Chromosome1	31175964
LG1	Mar1_31099526	205.376	Chromosome1	31099526
LG1	Mar1_31114254	205.376	Chromosome1	31114254
LG1	Mar1_31469573	205.376	Chromosome1	31469573
LG1	Mar1_31474257	205.376	Chromosome1	31474257
LG1	Mar1_31474271	205.376	Chromosome1	31474271
LG1	Mar1_31120257	206.95	Chromosome1	31120257
LG1	Mar1_31217547	206.95	Chromosome1	31217547
LG1	Mar1_31474273	209.536	Chromosome1	31474273
LG1	Mar1_31482877	209.536	Chromosome1	31482877
LG1	Mar1_31493814	211.109	Chromosome1	31493814
LG1	Mar1_31496979	211.109	Chromosome1	31496979
LG1	Mar1_31497352	211.109	Chromosome1	31497352
LG1	Mar1_31482918	212.246	Chromosome1	31482918
LG1	Mar1_31503173	212.246	Chromosome1	31503173
LG1	Mar1_31508167	212.246	Chromosome1	31508167
LG1	Mar1_31497004	213.382	Chromosome1	31497004
LG1	Mar1_31502404	213.382	Chromosome1	31502404
LG1	Mar1_31508171	213.382	Chromosome1	31508171
LG1	Mar1_31577179	213.382	Chromosome1	31577179
LG1	Mar1_31590863	213.382	Chromosome1	31590863
LG1	Mar1_31590871	213.382	Chromosome1	31590871
LG1	Mar1_31593070	213.382	Chromosome1	31593070
LG1	Mar1_31593557	213.382	Chromosome1	31593557
LG1	Mar1_31503055	215.091	Chromosome1	31503055
LG1	Mar1_31597273	215.091	Chromosome1	31597273
LG1	Mar1_31605286	216.811	Chromosome1	31605286
LG1	Mar1_31607940	216.811	Chromosome1	31607940
LG1	Mar1_31614309	216.811	Chromosome1	31614309
LG1	Mar1_31616940	216.811	Chromosome1	31616940
LG1	Mar1_31623591	216.811	Chromosome1	31623591
LG1	Mar1_31642096	216.811	Chromosome1	31642096
LG1	Mar1_32397939	222.235	Chromosome1	32397939
LG1	Mar1_33245456	226.24	Chromosome1	33245456
LG1	Mar1_33280058	226.24	Chromosome1	33280058
LG1	Mar1_33280059	226.24	Chromosome1	33280059
LG1	Mar1_33121207	227.376	Chromosome1	33121207
LG1	Mar1_33241221	227.376	Chromosome1	33241221
LG1	Mar1_33316558	229.675	Chromosome1	33316558
LG1	Mar1_33321271	230.825	Chromosome1	33321271
LG2	Mar2_26995105	0	Chromosome2	26995105
LG2	Mar2_26995106	0	Chromosome2	26995106
LG2	Mar2_27000474	0	Chromosome2	27000474
LG2	Mar2_27035953	0	Chromosome2	27035953
LG2	Mar2_27037142	0	Chromosome2	27037142
LG2	Mar2_26995098	1.136	Chromosome2	26995098
LG2	Mar2_27002172	1.136	Chromosome2	27002172
LG2	Mar2_27003987	1.136	Chromosome2	27003987
LG2	Mar2_27004329	1.136	Chromosome2	27004329
LG2	Mar2_27040024	1.136	Chromosome2	27040024
LG2	Mar2_27042795	1.136	Chromosome2	27042795
LG2	Mar2_27008692	1.169	Chromosome2	27008692
LG2	Mar2_27008675	4.604	Chromosome2	27008675
LG2	Mar2_27048072	8.114	Chromosome2	27048072
LG2	Mar2_27056171	11.616	Chromosome2	27056171
LG2	Mar2_27043769	13.32	Chromosome2	27043769
LG2	Mar2_27063116	15.033	Chromosome2	27063116
LG2	Mar2_27064266	15.033	Chromosome2	27064266
LG2	Mar2_29563682	18.128	Chromosome2	29563682
LG2	Mar2_29543374	19.644	Chromosome2	29543374
LG2	Mar2_29557287	21.16	Chromosome2	29557287
LG2	Mar2_29569692	24.255	Chromosome2	29569692
LG2	Mar2_29587695	24.255	Chromosome2	29587695
LG2	Mar2_29587706	24.255	Chromosome2	29587706
LG2	Mar2_29587776	26.554	Chromosome2	29587776
LG2	Mar2_29602634	26.554	Chromosome2	29602634
LG2	Mar2_29608224	26.554	Chromosome2	29608224
LG2	Mar2_29608405	26.554	Chromosome2	29608405
LG2	Mar2_29658476	27.69	Chromosome2	29658476
LG2	Mar2_29660310	27.69	Chromosome2	29660310
LG2	Mar2_29661357	27.69	Chromosome2	29661357
LG2	Mar2_29662051	27.69	Chromosome2	29662051
LG2	Mar2_29951552	27.69	Chromosome2	29951552
LG2	Mar2_30062307	28.159	Chromosome2	30062307
LG2	Mar2_30071112	28.159	Chromosome2	30071112
LG2	Mar2_29955945	28.821	Chromosome2	29955945
LG2	Mar2_29957531	28.821	Chromosome2	29957531
LG2	Mar2_29957608	28.821	Chromosome2	29957608
LG2	Mar2_29964245	28.821	Chromosome2	29964245
LG2	Mar2_29965972	28.821	Chromosome2	29965972
LG2	Mar2_29980656	28.821	Chromosome2	29980656
LG2	Mar2_29991645	28.821	Chromosome2	29991645
LG2	Mar2_29991655	28.821	Chromosome2	29991655
LG2	Mar2_29994381	28.821	Chromosome2	29994381
LG2	Mar2_30059928	28.821	Chromosome2	30059928
LG2	Mar2_30075842	28.821	Chromosome2	30075842
LG2	Mar2_30108886	28.821	Chromosome2	30108886
LG2	Mar2_30119565	28.821	Chromosome2	30119565
LG2	Mar2_29608464	28.948	Chromosome2	29608464
LG2	Mar2_30119592	31.114	Chromosome2	30119592
LG2	Mar2_30146173	31.114	Chromosome2	30146173
LG2	Mar2_30217482	31.114	Chromosome2	30217482
LG2	Mar2_30238813	31.114	Chromosome2	30238813
LG2	Mar2_30241212	31.114	Chromosome2	30241212
LG2	Mar2_30241534	31.114	Chromosome2	30241534
LG2	Mar2_30248855	31.114	Chromosome2	30248855
LG2	Mar2_30249535	31.114	Chromosome2	30249535
LG2	Mar2_30257247	31.114	Chromosome2	30257247
LG2	Mar2_30258013	31.114	Chromosome2	30258013
LG2	Mar2_30205957	32.251	Chromosome2	30205957
LG2	Mar2_30212063	32.251	Chromosome2	30212063
LG2	Mar2_30268394	32.251	Chromosome2	30268394
LG2	Mar2_30271117	32.251	Chromosome2	30271117
LG2	Mar2_30272014	32.251	Chromosome2	30272014
LG2	Mar2_30273019	32.251	Chromosome2	30273019
LG2	Mar2_30280745	32.251	Chromosome2	30280745
LG2	Mar2_30280747	32.251	Chromosome2	30280747
LG2	Mar2_30282081	33.387	Chromosome2	30282081
LG2	Mar2_30282086	33.387	Chromosome2	30282086
LG2	Mar2_30285321	33.387	Chromosome2	30285321
LG2	Mar2_30286019	33.387	Chromosome2	30286019
LG2	Mar2_30292171	33.387	Chromosome2	30292171
LG2	Mar2_30303745	33.387	Chromosome2	30303745
LG2	Mar2_30303957	33.387	Chromosome2	30303957
LG2	Mar2_30305155	33.387	Chromosome2	30305155
LG2	Mar2_30307247	33.387	Chromosome2	30307247
LG2	Mar2_30325498	33.387	Chromosome2	30325498
LG2	Mar2_30326380	33.387	Chromosome2	30326380
LG2	Mar2_30327044	33.387	Chromosome2	30327044
LG2	Mar2_30334760	33.387	Chromosome2	30334760
LG2	Mar2_30341302	33.387	Chromosome2	30341302
LG2	Mar2_30341326	33.387	Chromosome2	30341326
LG2	Mar2_30341344	33.387	Chromosome2	30341344
LG2	Mar2_30346477	33.387	Chromosome2	30346477
LG2	Mar2_30350627	33.387	Chromosome2	30350627
LG2	Mar2_30351319	33.387	Chromosome2	30351319
LG2	Mar2_30443580	33.387	Chromosome2	30443580
LG2	Mar2_30282052	34.523	Chromosome2	30282052
LG2	Mar2_30361233	34.523	Chromosome2	30361233
LG2	Mar2_30361352	34.523	Chromosome2	30361352
LG2	Mar2_30362758	34.523	Chromosome2	30362758
LG2	Mar2_30362771	34.523	Chromosome2	30362771
LG2	Mar2_30362786	34.523	Chromosome2	30362786
LG2	Mar2_30364394	34.523	Chromosome2	30364394
LG2	Mar2_30364443	34.523	Chromosome2	30364443
LG2	Mar2_30365297	34.523	Chromosome2	30365297
LG2	Mar2_30378665	34.523	Chromosome2	30378665
LG2	Mar2_30379168	34.523	Chromosome2	30379168
LG2	Mar2_30380995	34.523	Chromosome2	30380995
LG2	Mar2_30407990	34.523	Chromosome2	30407990
LG2	Mar2_30408648	34.523	Chromosome2	30408648
LG2	Mar2_30408746	34.523	Chromosome2	30408746
LG2	Mar2_30417198	35.66	Chromosome2	30417198
LG2	Mar2_30420965	35.66	Chromosome2	30420965
LG2	Mar2_30436507	35.66	Chromosome2	30436507
LG2	Mar2_30416876	36.796	Chromosome2	30416876
LG2	Mar2_30409751	38.511	Chromosome2	30409751
LG2	Mar2_30494079	40.225	Chromosome2	30494079
LG2	Mar2_34153328	40.225	Chromosome2	34153328
LG2	Mar2_34251427	58.979	Chromosome2	34251427
LG2	Mar2_34184445	65.862	Chromosome2	34184445
LG2	Mar2_1021096	80.53	Chromosome2	1021096
LG2	Mar2_866656	81.238	Chromosome2	866656
LG2	Mar2_904420	81.238	Chromosome2	904420
LG2	Mar2_938808	81.711	Chromosome2	938808
LG2	Mar2_969856	81.711	Chromosome2	969856
LG2	Mar2_1017469	81.796	Chromosome2	1017469
LG2	Mar2_1017477	81.796	Chromosome2	1017477
LG2	Mar2_960280	84.007	Chromosome2	960280
LG2	Mar2_965084	84.007	Chromosome2	965084
LG2	Mar2_62135	86.306	Chromosome2	62135
LG2	Mar2_80655	86.306	Chromosome2	80655
LG2	Mar2_2352345	87.838	Chromosome2	2352345
LG2	Mar2_2627648	90.876	Chromosome2	2627648
LG2	Mar2_1033272	90.914	Chromosome2	1033272
LG2	Mar2_2687875	90.914	Chromosome2	2687875
LG2	Mar2_3000336	93.213	Chromosome2	3000336
LG2	Mar2_2981292	93.214	Chromosome2	2981292
LG2	Mar2_3002421	95.513	Chromosome2	3002421
LG2	Mar2_3009901	97.227	Chromosome2	3009901
LG2	Mar2_3033562	98.942	Chromosome2	3033562
LG2	Mar2_3050055	98.942	Chromosome2	3050055
LG2	Mar2_3329260	98.942	Chromosome2	3329260
LG2	Mar2_4725901	107.499	Chromosome2	4725901
LG2	Mar2_4778100	107.499	Chromosome2	4778100
LG2	Mar2_4861408	109.932	Chromosome2	4861408
LG2	Mar2_4781554	111.994	Chromosome2	4781554
LG2	Mar2_4796428	112.094	Chromosome2	4796428
LG2	Mar2_4866432	113.697	Chromosome2	4866432
LG2	Mar2_4861409	116.062	Chromosome2	4861409
LG2	Mar2_4866252	116.062	Chromosome2	4866252
LG2	Mar2_4866476	118.838	Chromosome2	4866476
LG2	Mar2_4870822	118.838	Chromosome2	4870822
LG2	Mar2_4871742	118.838	Chromosome2	4871742
LG2	Mar2_4871793	118.838	Chromosome2	4871793
LG2	Mar2_4875563	118.838	Chromosome2	4875563
LG2	Mar2_5372208	122.493	Chromosome2	5372208
LG2	Mar2_5550004	122.493	Chromosome2	5550004
LG2	Mar2_5565440	123.629	Chromosome2	5565440
LG2	Mar2_5565451	123.629	Chromosome2	5565451
LG2	Mar2_5565612	123.629	Chromosome2	5565612
LG2	Mar2_5573784	123.629	Chromosome2	5573784
LG2	Mar2_5236166	124.765	Chromosome2	5236166
LG2	Mar2_5236208	124.765	Chromosome2	5236208
LG2	Mar2_5335713	124.765	Chromosome2	5335713
LG2	Mar2_5335890	124.765	Chromosome2	5335890
LG2	Mar2_5338200	124.765	Chromosome2	5338200
LG2	Mar2_5372200	124.765	Chromosome2	5372200
LG2	Mar2_5562341	124.765	Chromosome2	5562341
LG2	Mar2_5369912	125.902	Chromosome2	5369912
LG2	Mar2_5579196	127.038	Chromosome2	5579196
LG2	Mar2_5580142	127.038	Chromosome2	5580142
LG2	Mar2_5580493	129.337	Chromosome2	5580493
LG2	Mar2_5780123	129.337	Chromosome2	5780123
LG2	Mar2_5779806	131.637	Chromosome2	5779806
LG2	Mar2_5780531	133.936	Chromosome2	5780531
LG2	Mar2_5800662	136.235	Chromosome2	5800662
LG2	Mar2_5809949	140.552	Chromosome2	5809949
LG2	Mar2_5811281	140.552	Chromosome2	5811281
LG2	Mar2_5812979	140.552	Chromosome2	5812979
LG2	Mar2_6355923	140.912	Chromosome2	6355923
LG2	Mar2_7899216	146.462	Chromosome2	7899216
LG2	Mar2_7899264	150.848	Chromosome2	7899264
LG2	Mar2_10057311	157.11	Chromosome2	10057311
LG2	Mar2_10103699	160.469	Chromosome2	10103699
LG2	Mar2_11436970	163.31	Chromosome2	11436970
LG2	Mar2_11541355	163.31	Chromosome2	11541355
LG2	Mar2_11570799	163.31	Chromosome2	11570799
LG2	Mar2_12729633	163.31	Chromosome2	12729633
LG2	Mar2_11024560	165.609	Chromosome2	11024560
LG2	Mar2_11050903	165.609	Chromosome2	11050903
LG2	Mar2_11079605	165.609	Chromosome2	11079605
LG2	Mar2_11110070	165.609	Chromosome2	11110070
LG2	Mar2_11110086	165.609	Chromosome2	11110086
LG2	Mar2_11110125	165.609	Chromosome2	11110125
LG2	Mar2_11110136	165.609	Chromosome2	11110136
LG2	Mar2_11110745	165.609	Chromosome2	11110745
LG2	Mar2_11110913	165.609	Chromosome2	11110913
LG2	Mar2_11123459	165.609	Chromosome2	11123459
LG2	Mar2_11132494	165.609	Chromosome2	11132494
LG2	Mar2_11136116	165.609	Chromosome2	11136116
LG2	Mar2_11136202	165.609	Chromosome2	11136202
LG2	Mar2_11137341	165.609	Chromosome2	11137341
LG2	Mar2_11152194	165.609	Chromosome2	11152194
LG2	Mar2_11152213	165.609	Chromosome2	11152213
LG2	Mar2_11152267	165.609	Chromosome2	11152267
LG2	Mar2_11152297	165.609	Chromosome2	11152297
LG2	Mar2_11152316	165.609	Chromosome2	11152316
LG2	Mar2_11152328	165.609	Chromosome2	11152328
LG2	Mar2_11152428	165.609	Chromosome2	11152428
LG2	Mar2_11152466	165.609	Chromosome2	11152466
LG2	Mar2_11152477	165.609	Chromosome2	11152477
LG2	Mar2_11152642	165.609	Chromosome2	11152642
LG2	Mar2_11168656	165.609	Chromosome2	11168656
LG2	Mar2_11178835	165.609	Chromosome2	11178835
LG2	Mar2_11182090	165.609	Chromosome2	11182090
LG2	Mar2_11184330	165.609	Chromosome2	11184330
LG2	Mar2_11194507	165.609	Chromosome2	11194507
LG2	Mar2_11203864	165.609	Chromosome2	11203864
LG2	Mar2_11203955	165.609	Chromosome2	11203955
LG2	Mar2_11204024	165.609	Chromosome2	11204024
LG2	Mar2_11204039	165.609	Chromosome2	11204039
LG2	Mar2_11204085	165.609	Chromosome2	11204085
LG2	Mar2_11206734	165.609	Chromosome2	11206734
LG2	Mar2_10470063	166.746	Chromosome2	10470063
LG2	Mar2_10712232	166.746	Chromosome2	10712232
LG2	Mar2_10772604	166.746	Chromosome2	10772604
LG2	Mar2_10810792	166.746	Chromosome2	10810792
LG2	Mar2_10837082	166.746	Chromosome2	10837082
LG2	Mar2_10869456	166.746	Chromosome2	10869456
LG2	Mar2_10869526	166.746	Chromosome2	10869526
LG2	Mar2_10905884	166.746	Chromosome2	10905884
LG2	Mar2_10923712	166.746	Chromosome2	10923712
LG2	Mar2_10935132	166.746	Chromosome2	10935132
LG2	Mar2_10935149	166.746	Chromosome2	10935149
LG2	Mar2_10935188	166.746	Chromosome2	10935188
LG2	Mar2_11008980	166.746	Chromosome2	11008980
LG2	Mar2_10067959	167.882	Chromosome2	10067959
LG2	Mar2_10126896	167.882	Chromosome2	10126896
LG2	Mar2_10127070	167.882	Chromosome2	10127070
LG2	Mar2_10131786	167.882	Chromosome2	10131786
LG2	Mar2_10132848	167.882	Chromosome2	10132848
LG2	Mar2_10210423	167.882	Chromosome2	10210423
LG2	Mar2_11207065	167.882	Chromosome2	11207065
LG2	Mar2_11221425	167.882	Chromosome2	11221425
LG2	Mar2_11221520	167.882	Chromosome2	11221520
LG2	Mar2_11227428	167.882	Chromosome2	11227428
LG2	Mar2_11227451	167.882	Chromosome2	11227451
LG2	Mar2_11243325	167.882	Chromosome2	11243325
LG2	Mar2_11244475	167.882	Chromosome2	11244475
LG2	Mar2_11436886	167.882	Chromosome2	11436886
LG2	Mar2_12753168	167.882	Chromosome2	12753168
LG2	Mar2_12770947	171.372	Chromosome2	12770947
LG2	Mar2_12770954	171.372	Chromosome2	12770954
LG2	Mar2_12850882	172.508	Chromosome2	12850882
LG2	Mar2_12872534	172.508	Chromosome2	12872534
LG2	Mar2_12872535	172.508	Chromosome2	12872535
LG2	Mar2_16118934	172.571	Chromosome2	16118934
LG2	Mar2_12856428	173.643	Chromosome2	12856428
LG2	Mar2_12872402	173.643	Chromosome2	12872402
LG2	Mar2_12873021	173.643	Chromosome2	12873021
LG2	Mar2_12919604	173.643	Chromosome2	12919604
LG2	Mar2_12919646	173.643	Chromosome2	12919646
LG2	Mar2_12919692	173.643	Chromosome2	12919692
LG2	Mar2_12928697	173.643	Chromosome2	12928697
LG2	Mar2_16167548	173.643	Chromosome2	16167548
LG2	Mar2_16168875	174.78	Chromosome2	16168875
LG2	Mar2_16168911	174.78	Chromosome2	16168911
LG2	Mar2_16168956	174.78	Chromosome2	16168956
LG2	Mar2_16176370	174.78	Chromosome2	16176370
LG2	Mar2_16176514	174.78	Chromosome2	16176514
LG2	Mar2_16178424	174.78	Chromosome2	16178424
LG2	Mar2_16195826	174.78	Chromosome2	16195826
LG2	Mar2_16196198	174.78	Chromosome2	16196198
LG2	Mar2_16203179	174.78	Chromosome2	16203179
LG2	Mar2_16217442	174.78	Chromosome2	16217442
LG2	Mar2_16264657	174.78	Chromosome2	16264657
LG2	Mar2_16264739	174.78	Chromosome2	16264739
LG2	Mar2_16265578	174.78	Chromosome2	16265578
LG2	Mar2_16290193	174.78	Chromosome2	16290193
LG2	Mar2_16295404	174.78	Chromosome2	16295404
LG2	Mar2_16295493	174.78	Chromosome2	16295493
LG2	Mar2_16314490	174.78	Chromosome2	16314490
LG2	Mar2_13634639	178.269	Chromosome2	13634639
LG2	Mar2_13662437	178.269	Chromosome2	13662437
LG2	Mar2_13709278	178.269	Chromosome2	13709278
LG2	Mar2_13711397	178.269	Chromosome2	13711397
LG2	Mar2_14039049	178.269	Chromosome2	14039049
LG2	Mar2_14073137	178.269	Chromosome2	14073137
LG2	Mar2_14975894	178.269	Chromosome2	14975894
LG2	Mar2_15045214	178.269	Chromosome2	15045214
LG2	Mar2_15048045	178.269	Chromosome2	15048045
LG2	Mar2_15048064	178.269	Chromosome2	15048064
LG2	Mar2_15074319	178.269	Chromosome2	15074319
LG2	Mar2_15106020	178.269	Chromosome2	15106020
LG2	Mar2_15143761	178.269	Chromosome2	15143761
LG2	Mar2_15151748	178.269	Chromosome2	15151748
LG2	Mar2_15187232	178.269	Chromosome2	15187232
LG2	Mar2_15194703	178.269	Chromosome2	15194703
LG2	Mar2_15212740	178.269	Chromosome2	15212740
LG2	Mar2_15261300	178.269	Chromosome2	15261300
LG2	Mar2_15284430	178.269	Chromosome2	15284430
LG2	Mar2_15355835	178.269	Chromosome2	15355835
LG2	Mar2_15397182	178.269	Chromosome2	15397182
LG2	Mar2_15402087	178.269	Chromosome2	15402087
LG2	Mar2_15408043	178.269	Chromosome2	15408043
LG2	Mar2_15487623	178.269	Chromosome2	15487623
LG2	Mar2_15491200	178.269	Chromosome2	15491200
LG2	Mar2_15540360	178.269	Chromosome2	15540360
LG2	Mar2_15544774	178.269	Chromosome2	15544774
LG2	Mar2_15548404	178.269	Chromosome2	15548404
LG2	Mar2_15561525	178.269	Chromosome2	15561525
LG2	Mar2_15582295	178.269	Chromosome2	15582295
LG2	Mar2_15598739	178.269	Chromosome2	15598739
LG2	Mar2_15602234	178.269	Chromosome2	15602234
LG2	Mar2_15602265	178.269	Chromosome2	15602265
LG2	Mar2_16020039	178.269	Chromosome2	16020039
LG2	Mar2_16047822	178.269	Chromosome2	16047822
LG2	Mar2_16073170	178.269	Chromosome2	16073170
LG2	Mar2_16073238	178.269	Chromosome2	16073238
LG2	Mar2_16112751	178.269	Chromosome2	16112751
LG2	Mar2_12928782	179.406	Chromosome2	12928782
LG2	Mar2_12964748	179.406	Chromosome2	12964748
LG2	Mar2_12991089	179.406	Chromosome2	12991089
LG2	Mar2_12991482	179.406	Chromosome2	12991482
LG2	Mar2_12992671	179.406	Chromosome2	12992671
LG2	Mar2_12995690	179.406	Chromosome2	12995690
LG2	Mar2_12995992	179.406	Chromosome2	12995992
LG2	Mar2_12996015	179.406	Chromosome2	12996015
LG2	Mar2_13004089	179.406	Chromosome2	13004089
LG2	Mar2_13009078	179.406	Chromosome2	13009078
LG2	Mar2_13010875	179.406	Chromosome2	13010875
LG2	Mar2_13011354	179.406	Chromosome2	13011354
LG2	Mar2_13215934	179.406	Chromosome2	13215934
LG2	Mar2_13215960	179.406	Chromosome2	13215960
LG2	Mar2_13279376	179.406	Chromosome2	13279376
LG2	Mar2_13346823	179.406	Chromosome2	13346823
LG2	Mar2_13465769	179.406	Chromosome2	13465769
LG2	Mar2_13472064	179.406	Chromosome2	13472064
LG2	Mar2_13509952	179.406	Chromosome2	13509952
LG2	Mar2_13585722	179.406	Chromosome2	13585722
LG2	Mar2_13585756	179.406	Chromosome2	13585756
LG2	Mar2_13588090	179.406	Chromosome2	13588090
LG2	Mar2_13618643	179.406	Chromosome2	13618643
LG2	Mar2_13632774	179.406	Chromosome2	13632774
LG2	Mar2_13632800	179.406	Chromosome2	13632800
LG2	Mar2_13632821	179.406	Chromosome2	13632821
LG2	Mar2_13634596	179.406	Chromosome2	13634596
LG2	Mar2_15611668	179.406	Chromosome2	15611668
LG2	Mar2_15621220	179.406	Chromosome2	15621220
LG2	Mar2_15839121	179.406	Chromosome2	15839121
LG2	Mar2_15935970	179.406	Chromosome2	15935970
LG2	Mar2_15936010	179.406	Chromosome2	15936010
LG2	Mar2_15963916	179.406	Chromosome2	15963916
LG2	Mar2_16012608	179.406	Chromosome2	16012608
LG2	Mar2_16012965	179.406	Chromosome2	16012965
LG2	Mar2_17271647	184.115	Chromosome2	17271647
LG2	Mar2_17272655	184.115	Chromosome2	17272655
LG2	Mar2_17317454	184.115	Chromosome2	17317454
LG2	Mar2_17317747	184.115	Chromosome2	17317747
LG2	Mar2_17342173	184.115	Chromosome2	17342173
LG2	Mar2_17350019	184.115	Chromosome2	17350019
LG2	Mar2_17381397	184.115	Chromosome2	17381397
LG2	Mar2_17399903	184.115	Chromosome2	17399903
LG2	Mar2_17400099	184.115	Chromosome2	17400099
LG2	Mar2_17406047	184.518	Chromosome2	17406047
LG2	Mar2_17245391	185.246	Chromosome2	17245391
LG2	Mar2_17252622	185.246	Chromosome2	17252622
LG2	Mar2_17399963	185.246	Chromosome2	17399963
LG2	Mar2_17406104	185.246	Chromosome2	17406104
LG2	Mar2_17406387	185.246	Chromosome2	17406387
LG2	Mar2_17767757	185.246	Chromosome2	17767757
LG2	Mar2_17772092	189.149	Chromosome2	17772092
LG2	Mar2_18634302	189.149	Chromosome2	18634302
LG2	Mar2_18735479	189.149	Chromosome2	18735479
LG2	Mar2_18748145	193.372	Chromosome2	18748145
LG2	Mar2_19163236	193.372	Chromosome2	19163236
LG2	Mar2_19178006	193.372	Chromosome2	19178006
LG2	Mar2_19188018	193.372	Chromosome2	19188018
LG2	Mar2_19188027	193.372	Chromosome2	19188027
LG2	Mar2_17405874	196.382	Chromosome2	17405874
LG2	Mar2_19188045	196.862	Chromosome2	19188045
LG2	Mar2_19273924	196.862	Chromosome2	19273924
LG2	Mar2_19824409	196.862	Chromosome2	19824409
LG2	Mar2_19932893	196.862	Chromosome2	19932893
LG2	Mar2_20550958	203.171	Chromosome2	20550958
LG2	Mar2_25143807	206.706	Chromosome2	25143807
LG2	Mar2_25306849	214.577	Chromosome2	25306849
LG2	Mar2_25309609	214.577	Chromosome2	25309609
LG2	Mar2_25966974	216.613	Chromosome2	25966974
LG2	Mar2_25960830	218.143	Chromosome2	25960830
LG2	Mar2_25961161	219.985	Chromosome2	25961161
LG2	Mar2_26989150	221.676	Chromosome2	26989150
LG2	Mar2_25977085	221.702	Chromosome2	25977085
LG2	Mar2_25977986	221.702	Chromosome2	25977986
LG2	Mar2_25982680	225.163	Chromosome2	25982680
LG2	Mar2_25978524	227.463	Chromosome2	25978524
LG2	Mar2_25978730	227.463	Chromosome2	25978730
LG2	Mar2_25978751	227.463	Chromosome2	25978751
LG2	Mar2_26303622	227.463	Chromosome2	26303622
LG2	Mar2_26304616	227.463	Chromosome2	26304616
LG2	Mar2_26304917	227.463	Chromosome2	26304917
LG2	Mar2_26211631	228.599	Chromosome2	26211631
LG2	Mar2_26226255	228.599	Chromosome2	26226255
LG3	Mar3_2625200	0	Chromosome3	2625200
LG3	Mar3_2051898	1.136	Chromosome3	2051898
LG3	Mar3_2072886	1.136	Chromosome3	2072886
LG3	Mar3_2081795	1.136	Chromosome3	2081795
LG3	Mar3_2085492	1.136	Chromosome3	2085492
LG3	Mar3_2501067	1.136	Chromosome3	2501067
LG3	Mar3_2506993	1.136	Chromosome3	2506993
LG3	Mar3_2588266	1.136	Chromosome3	2588266
LG3	Mar3_2598761	1.136	Chromosome3	2598761
LG3	Mar3_2698639	1.136	Chromosome3	2698639
LG3	Mar3_2757396	1.136	Chromosome3	2757396
LG3	Mar3_2772465	1.136	Chromosome3	2772465
LG3	Mar3_2952329	1.136	Chromosome3	2952329
LG3	Mar3_2625234	1.363	Chromosome3	2625234
LG3	Mar3_1736594	3.399	Chromosome3	1736594
LG3	Mar3_2068675	3.425	Chromosome3	2068675
LG3	Mar3_2150481	3.425	Chromosome3	2150481
LG3	Mar3_2952364	8.78	Chromosome3	2952364
LG3	Mar3_2957043	8.78	Chromosome3	2957043
LG3	Mar3_2996034	10.472	Chromosome3	2996034
LG3	Mar3_2996787	11.608	Chromosome3	2996787
LG3	Mar3_3007101	13.046	Chromosome3	3007101
LG3	Mar3_3012801	13.046	Chromosome3	3012801
LG3	Mar3_4595465	17.114	Chromosome3	4595465
LG3	Mar3_4662976	18.552	Chromosome3	4662976
LG3	Mar3_4667158	20.266	Chromosome3	4667158
LG3	Mar3_4671863	21.981	Chromosome3	4671863
LG3	Mar3_4671865	21.981	Chromosome3	4671865
LG3	Mar3_4667818	23.117	Chromosome3	4667818
LG3	Mar3_4670711	23.117	Chromosome3	4670711
LG3	Mar3_4671907	23.117	Chromosome3	4671907
LG3	Mar3_4734867	23.117	Chromosome3	4734867
LG3	Mar3_4743025	23.117	Chromosome3	4743025
LG3	Mar3_4756228	23.117	Chromosome3	4756228
LG3	Mar3_4756472	23.117	Chromosome3	4756472
LG3	Mar3_4763710	23.117	Chromosome3	4763710
LG3	Mar3_4763737	23.117	Chromosome3	4763737
LG3	Mar3_4916336	23.117	Chromosome3	4916336
LG3	Mar3_4916347	23.117	Chromosome3	4916347
LG3	Mar3_4916533	23.117	Chromosome3	4916533
LG3	Mar3_4917037	23.117	Chromosome3	4917037
LG3	Mar3_4917901	23.117	Chromosome3	4917901
LG3	Mar3_4925066	23.117	Chromosome3	4925066
LG3	Mar3_4928570	24.253	Chromosome3	4928570
LG3	Mar3_4928587	24.253	Chromosome3	4928587
LG3	Mar3_4928614	24.253	Chromosome3	4928614
LG3	Mar3_5073358	24.253	Chromosome3	5073358
LG3	Mar3_4928367	25.39	Chromosome3	4928367
LG3	Mar3_4928455	25.39	Chromosome3	4928455
LG3	Mar3_4928635	25.39	Chromosome3	4928635
LG3	Mar3_5016274	26.526	Chromosome3	5016274
LG3	Mar3_5019696	26.526	Chromosome3	5019696
LG3	Mar3_5057367	26.526	Chromosome3	5057367
LG3	Mar3_5071718	26.526	Chromosome3	5071718
LG3	Mar3_5080735	26.526	Chromosome3	5080735
LG3	Mar3_5082553	26.526	Chromosome3	5082553
LG3	Mar3_5084490	26.526	Chromosome3	5084490
LG3	Mar3_5086761	26.526	Chromosome3	5086761
LG3	Mar3_5089761	26.526	Chromosome3	5089761
LG3	Mar3_5090031	26.526	Chromosome3	5090031
LG3	Mar3_5101666	26.526	Chromosome3	5101666
LG3	Mar3_5138110	26.526	Chromosome3	5138110
LG3	Mar3_5157513	26.526	Chromosome3	5157513
LG3	Mar3_5176584	26.526	Chromosome3	5176584
LG3	Mar3_5176585	26.526	Chromosome3	5176585
LG3	Mar3_5177148	26.526	Chromosome3	5177148
LG3	Mar3_5180932	26.526	Chromosome3	5180932
LG3	Mar3_5101865	27.663	Chromosome3	5101865
LG3	Mar3_5116036	27.663	Chromosome3	5116036
LG3	Mar3_5116658	27.663	Chromosome3	5116658
LG3	Mar3_5122787	27.663	Chromosome3	5122787
LG3	Mar3_5177271	27.663	Chromosome3	5177271
LG3	Mar3_5233618	29.377	Chromosome3	5233618
LG3	Mar3_5204979	31.092	Chromosome3	5204979
LG3	Mar3_5208102	31.092	Chromosome3	5208102
LG3	Mar3_5208187	31.092	Chromosome3	5208187
LG3	Mar3_5220742	31.092	Chromosome3	5220742
LG3	Mar3_5220845	31.092	Chromosome3	5220845
LG3	Mar3_5230046	31.092	Chromosome3	5230046
LG3	Mar3_5230070	31.092	Chromosome3	5230070
LG3	Mar3_5233491	31.092	Chromosome3	5233491
LG3	Mar3_5720670	31.092	Chromosome3	5720670
LG3	Mar3_5720852	31.092	Chromosome3	5720852
LG3	Mar3_5721356	31.092	Chromosome3	5721356
LG3	Mar3_5366042	33.391	Chromosome3	5366042
LG3	Mar3_5385695	33.391	Chromosome3	5385695
LG3	Mar3_5397393	33.391	Chromosome3	5397393
LG3	Mar3_5400799	33.391	Chromosome3	5400799
LG3	Mar3_5406417	33.391	Chromosome3	5406417
LG3	Mar3_5450923	33.391	Chromosome3	5450923
LG3	Mar3_5521988	33.391	Chromosome3	5521988
LG3	Mar3_5658489	33.391	Chromosome3	5658489
LG3	Mar3_5658529	33.391	Chromosome3	5658529
LG3	Mar3_5678058	33.391	Chromosome3	5678058
LG3	Mar3_5738102	33.391	Chromosome3	5738102
LG3	Mar3_5738115	33.391	Chromosome3	5738115
LG3	Mar3_5422847	34.417	Chromosome3	5422847
LG3	Mar3_5419837	34.525	Chromosome3	5419837
LG3	Mar3_5420009	34.525	Chromosome3	5420009
LG3	Mar3_5235245	35.661	Chromosome3	5235245
LG3	Mar3_5249563	35.661	Chromosome3	5249563
LG3	Mar3_5258200	35.661	Chromosome3	5258200
LG3	Mar3_5259653	35.661	Chromosome3	5259653
LG3	Mar3_5264447	35.661	Chromosome3	5264447
LG3	Mar3_5363502	35.661	Chromosome3	5363502
LG3	Mar3_5385761	35.661	Chromosome3	5385761
LG3	Mar3_5388487	35.661	Chromosome3	5388487
LG3	Mar3_5420010	35.661	Chromosome3	5420010
LG3	Mar3_5429483	35.661	Chromosome3	5429483
LG3	Mar3_5435112	35.661	Chromosome3	5435112
LG3	Mar3_5447777	35.661	Chromosome3	5447777
LG3	Mar3_5449680	35.661	Chromosome3	5449680
LG3	Mar3_5451201	35.661	Chromosome3	5451201
LG3	Mar3_5472124	35.661	Chromosome3	5472124
LG3	Mar3_5476372	35.661	Chromosome3	5476372
LG3	Mar3_5492233	35.661	Chromosome3	5492233
LG3	Mar3_5498583	35.661	Chromosome3	5498583
LG3	Mar3_5509521	35.661	Chromosome3	5509521
LG3	Mar3_5510522	35.661	Chromosome3	5510522
LG3	Mar3_5517345	35.661	Chromosome3	5517345
LG3	Mar3_5679871	35.661	Chromosome3	5679871
LG3	Mar3_5684920	35.661	Chromosome3	5684920
LG3	Mar3_5720298	35.661	Chromosome3	5720298
LG3	Mar3_5685018	36.798	Chromosome3	5685018
LG3	Mar3_5685090	36.798	Chromosome3	5685090
LG3	Mar3_5705058	36.798	Chromosome3	5705058
LG3	Mar3_5720860	36.798	Chromosome3	5720860
LG3	Mar3_5728670	36.798	Chromosome3	5728670
LG3	Mar3_5738081	36.798	Chromosome3	5738081
LG3	Mar3_5812237	40.288	Chromosome3	5812237
LG3	Mar3_5816618	40.36	Chromosome3	5816618
LG3	Mar3_5815990	41.96	Chromosome3	5815990
LG3	Mar3_5816655	43.714	Chromosome3	5816655
LG3	Mar3_5830005	43.714	Chromosome3	5830005
LG3	Mar3_5830035	43.714	Chromosome3	5830035
LG3	Mar3_5843454	43.714	Chromosome3	5843454
LG3	Mar3_5884787	45.082	Chromosome3	5884787
LG3	Mar3_5894575	45.082	Chromosome3	5894575
LG3	Mar3_5905736	45.082	Chromosome3	5905736
LG3	Mar3_6747280	50.536	Chromosome3	6747280
LG3	Mar3_6749904	50.536	Chromosome3	6749904
LG3	Mar3_6749906	50.536	Chromosome3	6749906
LG3	Mar3_6336291	51.903	Chromosome3	6336291
LG3	Mar3_6350257	51.903	Chromosome3	6350257
LG3	Mar3_7244405	53.387	Chromosome3	7244405
LG3	Mar3_7259394	53.387	Chromosome3	7259394
LG3	Mar3_7327818	53.387	Chromosome3	7327818
LG3	Mar3_7552760	53.387	Chromosome3	7552760
LG3	Mar3_7554529	53.387	Chromosome3	7554529
LG3	Mar3_7601888	53.387	Chromosome3	7601888
LG3	Mar3_7602707	56.839	Chromosome3	7602707
LG3	Mar3_7614765	56.839	Chromosome3	7614765
LG3	Mar3_7614776	56.839	Chromosome3	7614776
LG3	Mar3_7614783	58.822	Chromosome3	7614783
LG3	Mar3_7631929	60.194	Chromosome3	7631929
LG3	Mar3_8096270	65.74	Chromosome3	8096270
LG3	Mar3_8202645	65.74	Chromosome3	8202645
LG3	Mar3_7634921	65.879	Chromosome3	7634921
LG3	Mar3_7910803	65.879	Chromosome3	7910803
LG3	Mar3_8006856	65.879	Chromosome3	8006856
LG3	Mar3_8066419	65.879	Chromosome3	8066419
LG3	Mar3_8080215	65.879	Chromosome3	8080215
LG3	Mar3_8083194	65.879	Chromosome3	8083194
LG3	Mar3_8584826	67.015	Chromosome3	8584826
LG3	Mar3_8205131	68.152	Chromosome3	8205131
LG3	Mar3_8205199	68.152	Chromosome3	8205199
LG3	Mar3_8259761	68.152	Chromosome3	8259761
LG3	Mar3_8526985	68.152	Chromosome3	8526985
LG3	Mar3_7631913	69.668	Chromosome3	7631913
LG3	Mar3_9686534	72.763	Chromosome3	9686534
LG3	Mar3_9714826	73.899	Chromosome3	9714826
LG3	Mar3_10012136	75.614	Chromosome3	10012136
LG3	Mar3_10012141	75.614	Chromosome3	10012141
LG3	Mar3_10012931	77.328	Chromosome3	10012931
LG3	Mar3_10023341	78.465	Chromosome3	10023341
LG3	Mar3_10276927	78.465	Chromosome3	10276927
LG3	Mar3_10278513	78.465	Chromosome3	10278513
LG3	Mar3_10295949	78.465	Chromosome3	10295949
LG3	Mar3_10299253	78.465	Chromosome3	10299253
LG3	Mar3_10299407	78.465	Chromosome3	10299407
LG3	Mar3_10301576	78.465	Chromosome3	10301576
LG3	Mar3_10312112	78.465	Chromosome3	10312112
LG3	Mar3_10315143	78.465	Chromosome3	10315143
LG3	Mar3_10315792	78.465	Chromosome3	10315792
LG3	Mar3_10316428	78.465	Chromosome3	10316428
LG3	Mar3_10317283	78.465	Chromosome3	10317283
LG3	Mar3_10317578	78.465	Chromosome3	10317578
LG3	Mar3_10320523	78.465	Chromosome3	10320523
LG3	Mar3_10320624	78.465	Chromosome3	10320624
LG3	Mar3_10324095	78.465	Chromosome3	10324095
LG3	Mar3_10422393	83.174	Chromosome3	10422393
LG3	Mar3_10440080	83.174	Chromosome3	10440080
LG3	Mar3_10495979	83.174	Chromosome3	10495979
LG3	Mar3_10739654	83.174	Chromosome3	10739654
LG3	Mar3_10743754	83.174	Chromosome3	10743754
LG3	Mar3_10753324	83.174	Chromosome3	10753324
LG3	Mar3_10753616	83.174	Chromosome3	10753616
LG3	Mar3_10753673	83.174	Chromosome3	10753673
LG3	Mar3_10762045	83.174	Chromosome3	10762045
LG3	Mar3_10762999	83.174	Chromosome3	10762999
LG3	Mar3_10768259	83.174	Chromosome3	10768259
LG3	Mar3_10786697	83.174	Chromosome3	10786697
LG3	Mar3_10816470	83.174	Chromosome3	10816470
LG3	Mar3_10840049	83.174	Chromosome3	10840049
LG3	Mar3_10869150	83.174	Chromosome3	10869150
LG3	Mar3_10888213	83.174	Chromosome3	10888213
LG3	Mar3_11530862	83.174	Chromosome3	11530862
LG3	Mar3_11531050	83.174	Chromosome3	11531050
LG3	Mar3_11571438	83.174	Chromosome3	11571438
LG3	Mar3_11648098	83.174	Chromosome3	11648098
LG3	Mar3_11693723	83.174	Chromosome3	11693723
LG3	Mar3_11722660	83.174	Chromosome3	11722660
LG3	Mar3_11722885	83.174	Chromosome3	11722885
LG3	Mar3_11739541	83.174	Chromosome3	11739541
LG3	Mar3_11739940	83.174	Chromosome3	11739940
LG3	Mar3_11744842	83.174	Chromosome3	11744842
LG3	Mar3_11750874	83.174	Chromosome3	11750874
LG3	Mar3_11751220	83.174	Chromosome3	11751220
LG3	Mar3_11757850	83.174	Chromosome3	11757850
LG3	Mar3_11766399	83.174	Chromosome3	11766399
LG3	Mar3_11766405	83.174	Chromosome3	11766405
LG3	Mar3_11766447	83.174	Chromosome3	11766447
LG3	Mar3_11766459	83.174	Chromosome3	11766459
LG3	Mar3_11766662	83.174	Chromosome3	11766662
LG3	Mar3_11766703	83.174	Chromosome3	11766703
LG3	Mar3_11766759	83.174	Chromosome3	11766759
LG3	Mar3_11766771	83.174	Chromosome3	11766771
LG3	Mar3_11788900	83.174	Chromosome3	11788900
LG3	Mar3_11805220	83.174	Chromosome3	11805220
LG3	Mar3_11809430	83.174	Chromosome3	11809430
LG3	Mar3_11810965	83.174	Chromosome3	11810965
LG3	Mar3_11824037	83.174	Chromosome3	11824037
LG3	Mar3_11824228	83.174	Chromosome3	11824228
LG3	Mar3_11824238	85.473	Chromosome3	11824238
LG3	Mar3_11826456	85.473	Chromosome3	11826456
LG3	Mar3_11826479	86.61	Chromosome3	11826479
LG3	Mar3_11848288	86.61	Chromosome3	11848288
LG3	Mar3_11854637	88.909	Chromosome3	11854637
LG3	Mar3_11855705	90.269	Chromosome3	11855705
LG3	Mar3_11873883	95.923	Chromosome3	11873883
LG3	Mar3_18504256	102.145	Chromosome3	18504256
LG3	Mar3_18507417	106.658	Chromosome3	18507417
LG3	Mar3_18524998	107.795	Chromosome3	18524998
LG3	Mar3_18549338	111.195	Chromosome3	18549338
LG3	Mar3_18578629	111.279	Chromosome3	18578629
LG3	Mar3_18524909	111.939	Chromosome3	18524909
LG3	Mar3_18573988	112.409	Chromosome3	18573988
LG3	Mar3_20501204	113.545	Chromosome3	20501204
LG3	Mar3_20563062	113.545	Chromosome3	20563062
LG3	Mar3_20563123	113.545	Chromosome3	20563123
LG3	Mar3_20563175	113.545	Chromosome3	20563175
LG3	Mar3_20565164	113.545	Chromosome3	20565164
LG3	Mar3_20565630	113.545	Chromosome3	20565630
LG3	Mar3_20577314	113.545	Chromosome3	20577314
LG3	Mar3_20591416	113.545	Chromosome3	20591416
LG3	Mar3_20591417	113.545	Chromosome3	20591417
LG3	Mar3_20594615	113.545	Chromosome3	20594615
LG3	Mar3_20594950	113.545	Chromosome3	20594950
LG3	Mar3_20602313	113.545	Chromosome3	20602313
LG3	Mar3_20619969	113.545	Chromosome3	20619969
LG3	Mar3_20619971	113.545	Chromosome3	20619971
LG3	Mar3_20622413	113.545	Chromosome3	20622413
LG3	Mar3_20628661	113.545	Chromosome3	20628661
LG3	Mar3_20629755	113.545	Chromosome3	20629755
LG3	Mar3_20629763	113.545	Chromosome3	20629763
LG3	Mar3_20662416	113.545	Chromosome3	20662416
LG3	Mar3_20672162	113.545	Chromosome3	20672162
LG3	Mar3_20700307	113.545	Chromosome3	20700307
LG3	Mar3_20707392	113.545	Chromosome3	20707392
LG3	Mar3_20721872	113.545	Chromosome3	20721872
LG3	Mar3_20762514	113.545	Chromosome3	20762514
LG3	Mar3_20762585	113.545	Chromosome3	20762585
LG3	Mar3_20765907	113.545	Chromosome3	20765907
LG3	Mar3_20766064	113.545	Chromosome3	20766064
LG3	Mar3_20769030	113.545	Chromosome3	20769030
LG3	Mar3_20786448	113.545	Chromosome3	20786448
LG3	Mar3_20789981	113.545	Chromosome3	20789981
LG3	Mar3_20790684	113.545	Chromosome3	20790684
LG3	Mar3_20791611	113.545	Chromosome3	20791611
LG3	Mar3_20792235	113.545	Chromosome3	20792235
LG3	Mar3_20792496	113.545	Chromosome3	20792496
LG3	Mar3_20809041	113.545	Chromosome3	20809041
LG3	Mar3_20809514	113.545	Chromosome3	20809514
LG3	Mar3_20813644	113.545	Chromosome3	20813644
LG3	Mar3_20817819	113.545	Chromosome3	20817819
LG3	Mar3_21414040	113.545	Chromosome3	21414040
LG3	Mar3_21500733	113.545	Chromosome3	21500733
LG3	Mar3_21510421	113.545	Chromosome3	21510421
LG3	Mar3_21524981	113.545	Chromosome3	21524981
LG3	Mar3_21525649	113.545	Chromosome3	21525649
LG3	Mar3_21564804	113.545	Chromosome3	21564804
LG3	Mar3_21570563	113.545	Chromosome3	21570563
LG3	Mar3_21574099	113.545	Chromosome3	21574099
LG3	Mar3_21574187	113.545	Chromosome3	21574187
LG3	Mar3_21575326	113.545	Chromosome3	21575326
LG3	Mar3_21575327	113.545	Chromosome3	21575327
LG3	Mar3_21575328	113.545	Chromosome3	21575328
LG3	Mar3_21579614	113.545	Chromosome3	21579614
LG3	Mar3_21600898	113.545	Chromosome3	21600898
LG3	Mar3_21600904	113.545	Chromosome3	21600904
LG3	Mar3_21601416	113.545	Chromosome3	21601416
LG3	Mar3_21601715	113.545	Chromosome3	21601715
LG3	Mar3_21602718	113.545	Chromosome3	21602718
LG3	Mar3_21604515	113.545	Chromosome3	21604515
LG3	Mar3_21606679	113.545	Chromosome3	21606679
LG3	Mar3_21610271	113.545	Chromosome3	21610271
LG3	Mar3_21611460	113.545	Chromosome3	21611460
LG3	Mar3_21611468	113.545	Chromosome3	21611468
LG3	Mar3_21611507	113.545	Chromosome3	21611507
LG3	Mar3_21612982	113.545	Chromosome3	21612982
LG3	Mar3_21615062	113.545	Chromosome3	21615062
LG3	Mar3_21619310	114.682	Chromosome3	21619310
LG3	Mar3_18587699	116.981	Chromosome3	18587699
LG3	Mar3_18609837	118.117	Chromosome3	18609837
LG3	Mar3_18588394	119.254	Chromosome3	18588394
LG3	Mar3_18616570	120.39	Chromosome3	18616570
LG3	Mar3_18616650	120.39	Chromosome3	18616650
LG3	Mar3_18948918	121.527	Chromosome3	18948918
LG3	Mar3_18949023	122.663	Chromosome3	18949023
LG3	Mar3_18953740	123.799	Chromosome3	18953740
LG3	Mar3_18954114	123.799	Chromosome3	18954114
LG3	Mar3_18957161	123.799	Chromosome3	18957161
LG3	Mar3_18976679	123.799	Chromosome3	18976679
LG3	Mar3_18977261	123.799	Chromosome3	18977261
LG3	Mar3_18979276	123.799	Chromosome3	18979276
LG3	Mar3_18951463	124.936	Chromosome3	18951463
LG3	Mar3_18953633	124.936	Chromosome3	18953633
LG3	Mar3_18980731	124.936	Chromosome3	18980731
LG3	Mar3_19183267	124.936	Chromosome3	19183267
LG3	Mar3_19183566	124.936	Chromosome3	19183566
LG3	Mar3_19191112	124.936	Chromosome3	19191112
LG3	Mar3_19199850	124.936	Chromosome3	19199850
LG3	Mar3_19200078	124.936	Chromosome3	19200078
LG3	Mar3_19203294	124.936	Chromosome3	19203294
LG3	Mar3_19207130	124.936	Chromosome3	19207130
LG3	Mar3_19210478	124.936	Chromosome3	19210478
LG3	Mar3_19212260	124.936	Chromosome3	19212260
LG3	Mar3_19214811	124.936	Chromosome3	19214811
LG3	Mar3_19214977	124.936	Chromosome3	19214977
LG3	Mar3_19248093	124.936	Chromosome3	19248093
LG3	Mar3_19298793	124.936	Chromosome3	19298793
LG3	Mar3_19298805	124.936	Chromosome3	19298805
LG3	Mar3_19300756	124.936	Chromosome3	19300756
LG3	Mar3_19406271	129.16	Chromosome3	19406271
LG3	Mar3_19424070	129.16	Chromosome3	19424070
LG3	Mar3_19424072	129.16	Chromosome3	19424072
LG3	Mar3_19925713	131.924	Chromosome3	19925713
LG3	Mar3_19617164	131.926	Chromosome3	19617164
LG3	Mar3_19617228	131.926	Chromosome3	19617228
LG3	Mar3_19617256	131.926	Chromosome3	19617256
LG3	Mar3_19617267	131.926	Chromosome3	19617267
LG3	Mar3_19665793	131.926	Chromosome3	19665793
LG3	Mar3_19515589	133.062	Chromosome3	19515589
LG3	Mar3_19590737	133.062	Chromosome3	19590737
LG3	Mar3_19856691	133.062	Chromosome3	19856691
LG3	Mar3_19950829	133.062	Chromosome3	19950829
LG3	Mar3_20026101	133.062	Chromosome3	20026101
LG3	Mar3_20026135	133.062	Chromosome3	20026135
LG3	Mar3_20040055	133.062	Chromosome3	20040055
LG3	Mar3_20040086	133.062	Chromosome3	20040086
LG3	Mar3_20190800	133.062	Chromosome3	20190800
LG3	Mar3_20234733	133.062	Chromosome3	20234733
LG3	Mar3_20254868	133.062	Chromosome3	20254868
LG3	Mar3_20483004	133.062	Chromosome3	20483004
LG3	Mar3_20500803	133.062	Chromosome3	20500803
LG3	Mar3_19642984	135.362	Chromosome3	19642984
LG3	Mar3_20221675	135.362	Chromosome3	20221675
LG3	Mar3_23367964	141.321	Chromosome3	23367964
LG3	Mar3_23519061	141.328	Chromosome3	23519061
LG3	Mar3_23486043	143.62	Chromosome3	23486043
LG3	Mar3_23519078	147.014	Chromosome3	23519078
LG3	Mar3_28742037	147.243	Chromosome3	28742037
LG3	Mar3_23519108	149.428	Chromosome3	23519108
LG3	Mar3_28741353	155.354	Chromosome3	28741353
LG3	Mar3_27883652	156.711	Chromosome3	27883652
LG3	Mar3_25927077	162.428	Chromosome3	25927077
LG3	Mar3_25949248	162.428	Chromosome3	25949248
LG3	Mar3_25953950	162.428	Chromosome3	25953950
LG3	Mar3_25970959	162.428	Chromosome3	25970959
LG3	Mar3_25932561	162.565	Chromosome3	25932561
LG3	Mar3_25936478	162.565	Chromosome3	25936478
LG3	Mar3_25927021	164.701	Chromosome3	25927021
LG3	Mar3_25971172	164.701	Chromosome3	25971172
LG3	Mar3_25971187	164.701	Chromosome3	25971187
LG3	Mar3_25971196	164.701	Chromosome3	25971196
LG3	Mar3_25986699	164.701	Chromosome3	25986699
LG3	Mar3_26014236	164.701	Chromosome3	26014236
LG3	Mar3_26083021	164.701	Chromosome3	26083021
LG3	Mar3_26083990	164.701	Chromosome3	26083990
LG3	Mar3_26116587	164.701	Chromosome3	26116587
LG3	Mar3_26130801	164.701	Chromosome3	26130801
LG3	Mar3_26131043	164.701	Chromosome3	26131043
LG3	Mar3_26368323	164.701	Chromosome3	26368323
LG3	Mar3_26368366	164.701	Chromosome3	26368366
LG3	Mar3_26639012	164.701	Chromosome3	26639012
LG3	Mar3_26639582	164.701	Chromosome3	26639582
LG3	Mar3_26647187	164.701	Chromosome3	26647187
LG3	Mar3_26647892	164.701	Chromosome3	26647892
LG3	Mar3_26650824	164.701	Chromosome3	26650824
LG3	Mar3_26651479	164.701	Chromosome3	26651479
LG3	Mar3_26654618	164.701	Chromosome3	26654618
LG3	Mar3_26654895	164.701	Chromosome3	26654895
LG4	Mar4_282155	0	Chromosome4	282155
LG4	Mar4_282262	0	Chromosome4	282262
LG4	Mar4_277713	3.573	Chromosome4	277713
LG4	Mar4_457592	4.709	Chromosome4	457592
LG4	Mar4_286946	5.846	Chromosome4	286946
LG4	Mar4_289719	5.846	Chromosome4	289719
LG4	Mar4_290264	5.846	Chromosome4	290264
LG4	Mar4_311816	5.846	Chromosome4	311816
LG4	Mar4_311856	5.846	Chromosome4	311856
LG4	Mar4_336810	5.846	Chromosome4	336810
LG4	Mar4_341032	5.846	Chromosome4	341032
LG4	Mar4_341154	5.846	Chromosome4	341154
LG4	Mar4_350692	5.846	Chromosome4	350692
LG4	Mar4_351271	5.846	Chromosome4	351271
LG4	Mar4_351279	5.846	Chromosome4	351279
LG4	Mar4_351347	5.846	Chromosome4	351347
LG4	Mar4_351471	5.846	Chromosome4	351471
LG4	Mar4_354868	5.846	Chromosome4	354868
LG4	Mar4_358580	5.846	Chromosome4	358580
LG4	Mar4_367529	5.846	Chromosome4	367529
LG4	Mar4_367853	5.846	Chromosome4	367853
LG4	Mar4_370368	5.846	Chromosome4	370368
LG4	Mar4_380352	5.846	Chromosome4	380352
LG4	Mar4_384717	5.846	Chromosome4	384717
LG4	Mar4_401529	5.846	Chromosome4	401529
LG4	Mar4_405727	5.846	Chromosome4	405727
LG4	Mar4_407916	5.846	Chromosome4	407916
LG4	Mar4_408120	5.846	Chromosome4	408120
LG4	Mar4_410241	5.846	Chromosome4	410241
LG4	Mar4_411476	5.846	Chromosome4	411476
LG4	Mar4_437893	5.846	Chromosome4	437893
LG4	Mar4_438051	5.846	Chromosome4	438051
LG4	Mar4_438130	5.846	Chromosome4	438130
LG4	Mar4_548027	5.846	Chromosome4	548027
LG4	Mar4_286786	6.982	Chromosome4	286786
LG4	Mar4_413832	6.982	Chromosome4	413832
LG4	Mar4_413849	6.982	Chromosome4	413849
LG4	Mar4_414143	6.982	Chromosome4	414143
LG4	Mar4_417458	6.982	Chromosome4	417458
LG4	Mar4_425354	6.982	Chromosome4	425354
LG4	Mar4_425486	6.982	Chromosome4	425486
LG4	Mar4_426896	6.982	Chromosome4	426896
LG4	Mar4_428118	6.982	Chromosome4	428118
LG4	Mar4_428420	6.982	Chromosome4	428420
LG4	Mar4_428434	6.982	Chromosome4	428434
LG4	Mar4_432778	6.982	Chromosome4	432778
LG4	Mar4_434600	6.982	Chromosome4	434600
LG4	Mar4_434624	6.982	Chromosome4	434624
LG4	Mar4_436274	6.982	Chromosome4	436274
LG4	Mar4_436749	6.982	Chromosome4	436749
LG4	Mar4_439604	6.982	Chromosome4	439604
LG4	Mar4_439834	6.982	Chromosome4	439834
LG4	Mar4_442756	6.982	Chromosome4	442756
LG4	Mar4_443107	6.982	Chromosome4	443107
LG4	Mar4_443339	6.982	Chromosome4	443339
LG4	Mar4_446612	6.982	Chromosome4	446612
LG4	Mar4_448960	6.982	Chromosome4	448960
LG4	Mar4_450339	6.982	Chromosome4	450339
LG4	Mar4_452768	6.982	Chromosome4	452768
LG4	Mar4_452774	6.982	Chromosome4	452774
LG4	Mar4_452791	6.982	Chromosome4	452791
LG4	Mar4_452807	6.982	Chromosome4	452807
LG4	Mar4_457979	6.982	Chromosome4	457979
LG4	Mar4_460888	6.982	Chromosome4	460888
LG4	Mar4_461021	6.982	Chromosome4	461021
LG4	Mar4_470119	6.982	Chromosome4	470119
LG4	Mar4_478634	6.982	Chromosome4	478634
LG4	Mar4_478923	6.982	Chromosome4	478923
LG4	Mar4_479526	6.982	Chromosome4	479526
LG4	Mar4_480343	6.982	Chromosome4	480343
LG4	Mar4_480439	6.982	Chromosome4	480439
LG4	Mar4_484203	6.982	Chromosome4	484203
LG4	Mar4_484670	6.982	Chromosome4	484670
LG4	Mar4_484785	6.982	Chromosome4	484785
LG4	Mar4_484943	6.982	Chromosome4	484943
LG4	Mar4_485130	6.982	Chromosome4	485130
LG4	Mar4_485148	6.982	Chromosome4	485148
LG4	Mar4_485202	6.982	Chromosome4	485202
LG4	Mar4_485205	6.982	Chromosome4	485205
LG4	Mar4_485369	6.982	Chromosome4	485369
LG4	Mar4_485644	6.982	Chromosome4	485644
LG4	Mar4_487053	6.982	Chromosome4	487053
LG4	Mar4_487142	6.982	Chromosome4	487142
LG4	Mar4_487182	6.982	Chromosome4	487182
LG4	Mar4_487407	6.982	Chromosome4	487407
LG4	Mar4_488478	6.982	Chromosome4	488478
LG4	Mar4_488914	6.982	Chromosome4	488914
LG4	Mar4_489003	6.982	Chromosome4	489003
LG4	Mar4_489331	6.982	Chromosome4	489331
LG4	Mar4_489401	6.982	Chromosome4	489401
LG4	Mar4_493064	6.982	Chromosome4	493064
LG4	Mar4_494063	6.982	Chromosome4	494063
LG4	Mar4_494489	6.982	Chromosome4	494489
LG4	Mar4_494540	6.982	Chromosome4	494540
LG4	Mar4_494842	6.982	Chromosome4	494842
LG4	Mar4_494892	6.982	Chromosome4	494892
LG4	Mar4_494931	6.982	Chromosome4	494931
LG4	Mar4_494979	6.982	Chromosome4	494979
LG4	Mar4_494984	6.982	Chromosome4	494984
LG4	Mar4_495120	6.982	Chromosome4	495120
LG4	Mar4_495521	6.982	Chromosome4	495521
LG4	Mar4_496170	6.982	Chromosome4	496170
LG4	Mar4_496172	6.982	Chromosome4	496172
LG4	Mar4_520658	6.982	Chromosome4	520658
LG4	Mar4_522787	6.982	Chromosome4	522787
LG4	Mar4_553477	6.982	Chromosome4	553477
LG4	Mar4_489506	8.119	Chromosome4	489506
LG4	Mar4_525324	8.119	Chromosome4	525324
LG4	Mar4_525486	8.119	Chromosome4	525486
LG4	Mar4_525491	8.119	Chromosome4	525491
LG4	Mar4_530109	8.119	Chromosome4	530109
LG4	Mar4_531172	8.119	Chromosome4	531172
LG4	Mar4_536935	8.119	Chromosome4	536935
LG4	Mar4_553489	8.119	Chromosome4	553489
LG4	Mar4_558470	8.119	Chromosome4	558470
LG4	Mar4_558487	9.839	Chromosome4	558487
LG4	Mar4_489402	11.453	Chromosome4	489402
LG4	Mar4_488644	13.461	Chromosome4	488644
LG4	Mar4_558588	17.35	Chromosome4	558588
LG4	Mar4_564140	17.35	Chromosome4	564140
LG4	Mar4_564153	17.35	Chromosome4	564153
LG4	Mar4_1662048	17.35	Chromosome4	1662048
LG4	Mar4_14318429	19.54	Chromosome4	14318429
LG4	Mar4_559381	19.649	Chromosome4	559381
LG4	Mar4_1754106	20.785	Chromosome4	1754106
LG4	Mar4_1964466	26.502	Chromosome4	1964466
LG4	Mar4_2168710	26.502	Chromosome4	2168710
LG4	Mar4_2680469	27.86	Chromosome4	2680469
LG4	Mar4_3877825	27.86	Chromosome4	3877825
LG4	Mar4_4666051	31.35	Chromosome4	4666051
LG4	Mar4_4666057	31.35	Chromosome4	4666057
LG4	Mar4_4668864	33.649	Chromosome4	4668864
LG4	Mar4_4674002	33.649	Chromosome4	4674002
LG4	Mar4_4674019	33.649	Chromosome4	4674019
LG4	Mar4_4674358	33.649	Chromosome4	4674358
LG4	Mar4_4674645	33.649	Chromosome4	4674645
LG4	Mar4_4674724	33.649	Chromosome4	4674724
LG4	Mar4_4676661	33.649	Chromosome4	4676661
LG4	Mar4_4679251	33.649	Chromosome4	4679251
LG4	Mar4_4679332	33.649	Chromosome4	4679332
LG4	Mar4_4683837	33.649	Chromosome4	4683837
LG4	Mar4_4683898	33.649	Chromosome4	4683898
LG4	Mar4_4685936	33.649	Chromosome4	4685936
LG4	Mar4_4686027	33.649	Chromosome4	4686027
LG4	Mar4_4686710	33.649	Chromosome4	4686710
LG4	Mar4_4687382	33.649	Chromosome4	4687382
LG4	Mar4_4687557	33.649	Chromosome4	4687557
LG4	Mar4_4689660	33.649	Chromosome4	4689660
LG4	Mar4_4695418	33.649	Chromosome4	4695418
LG4	Mar4_4695419	33.649	Chromosome4	4695419
LG4	Mar4_4695462	33.649	Chromosome4	4695462
LG4	Mar4_4696236	33.649	Chromosome4	4696236
LG4	Mar4_4696339	33.649	Chromosome4	4696339
LG4	Mar4_4698304	33.649	Chromosome4	4698304
LG4	Mar4_4698349	33.649	Chromosome4	4698349
LG4	Mar4_4698913	33.649	Chromosome4	4698913
LG4	Mar4_4699008	33.649	Chromosome4	4699008
LG4	Mar4_4784315	33.649	Chromosome4	4784315
LG4	Mar4_4668749	34.785	Chromosome4	4668749
LG4	Mar4_4679343	34.785	Chromosome4	4679343
LG4	Mar4_4679344	34.785	Chromosome4	4679344
LG4	Mar4_4679345	34.785	Chromosome4	4679345
LG4	Mar4_4679424	34.785	Chromosome4	4679424
LG4	Mar4_4679482	34.785	Chromosome4	4679482
LG4	Mar4_4679516	34.785	Chromosome4	4679516
LG4	Mar4_4681009	34.785	Chromosome4	4681009
LG4	Mar4_4683460	34.785	Chromosome4	4683460
LG4	Mar4_4699139	34.785	Chromosome4	4699139
LG4	Mar4_4699204	34.785	Chromosome4	4699204
LG4	Mar4_4699224	34.785	Chromosome4	4699224
LG4	Mar4_4699323	34.785	Chromosome4	4699323
LG4	Mar4_4699346	34.785	Chromosome4	4699346
LG4	Mar4_4706407	34.785	Chromosome4	4706407
LG4	Mar4_4707804	34.785	Chromosome4	4707804
LG4	Mar4_4707814	34.785	Chromosome4	4707814
LG4	Mar4_4763691	34.785	Chromosome4	4763691
LG4	Mar4_4763805	34.785	Chromosome4	4763805
LG4	Mar4_4763828	34.785	Chromosome4	4763828
LG4	Mar4_4767707	34.785	Chromosome4	4767707
LG4	Mar4_4768355	34.785	Chromosome4	4768355
LG4	Mar4_4668434	35.922	Chromosome4	4668434
LG4	Mar4_4668570	35.922	Chromosome4	4668570
LG4	Mar4_4697169	35.922	Chromosome4	4697169
LG4	Mar4_4699369	35.922	Chromosome4	4699369
LG4	Mar4_4703592	35.922	Chromosome4	4703592
LG4	Mar4_4705110	35.922	Chromosome4	4705110
LG4	Mar4_4705121	35.922	Chromosome4	4705121
LG4	Mar4_4705998	35.922	Chromosome4	4705998
LG4	Mar4_4706188	35.922	Chromosome4	4706188
LG4	Mar4_4706290	35.922	Chromosome4	4706290
LG4	Mar4_4729892	35.922	Chromosome4	4729892
LG4	Mar4_4729893	35.922	Chromosome4	4729893
LG4	Mar4_4733153	35.922	Chromosome4	4733153
LG4	Mar4_4733224	35.922	Chromosome4	4733224
LG4	Mar4_4736407	35.922	Chromosome4	4736407
LG4	Mar4_4736474	35.922	Chromosome4	4736474
LG4	Mar4_4736754	35.922	Chromosome4	4736754
LG4	Mar4_4736756	35.922	Chromosome4	4736756
LG4	Mar4_4748084	35.922	Chromosome4	4748084
LG4	Mar4_4748198	35.922	Chromosome4	4748198
LG4	Mar4_4748297	35.922	Chromosome4	4748297
LG4	Mar4_4749164	35.922	Chromosome4	4749164
LG4	Mar4_4759108	35.922	Chromosome4	4759108
LG4	Mar4_4761071	35.922	Chromosome4	4761071
LG4	Mar4_4761086	35.922	Chromosome4	4761086
LG4	Mar4_4761163	35.922	Chromosome4	4761163
LG4	Mar4_4762671	35.922	Chromosome4	4762671
LG4	Mar4_4709428	37.058	Chromosome4	4709428
LG4	Mar4_4710688	37.058	Chromosome4	4710688
LG4	Mar4_4710974	37.058	Chromosome4	4710974
LG4	Mar4_4711646	37.058	Chromosome4	4711646
LG4	Mar4_4711946	37.058	Chromosome4	4711946
LG4	Mar4_4711978	37.058	Chromosome4	4711978
LG4	Mar4_4712034	37.058	Chromosome4	4712034
LG4	Mar4_4712262	37.058	Chromosome4	4712262
LG4	Mar4_4713486	37.058	Chromosome4	4713486
LG4	Mar4_4713611	37.058	Chromosome4	4713611
LG4	Mar4_4716609	37.058	Chromosome4	4716609
LG4	Mar4_4716644	37.058	Chromosome4	4716644
LG4	Mar4_4716645	37.058	Chromosome4	4716645
LG4	Mar4_4716654	37.058	Chromosome4	4716654
LG4	Mar4_4716686	37.058	Chromosome4	4716686
LG4	Mar4_4716859	37.058	Chromosome4	4716859
LG4	Mar4_4716977	37.058	Chromosome4	4716977
LG4	Mar4_4716981	37.058	Chromosome4	4716981
LG4	Mar4_4717389	37.058	Chromosome4	4717389
LG4	Mar4_4717414	37.058	Chromosome4	4717414
LG4	Mar4_4717701	37.058	Chromosome4	4717701
LG4	Mar4_4720400	37.058	Chromosome4	4720400
LG4	Mar4_4723202	37.058	Chromosome4	4723202
LG4	Mar4_4723283	37.058	Chromosome4	4723283
LG4	Mar4_4723450	37.058	Chromosome4	4723450
LG4	Mar4_4724291	37.058	Chromosome4	4724291
LG4	Mar4_4724323	37.058	Chromosome4	4724323
LG4	Mar4_4726271	37.058	Chromosome4	4726271
LG4	Mar4_4726500	37.058	Chromosome4	4726500
LG4	Mar4_4726501	37.058	Chromosome4	4726501
LG4	Mar4_4729851	37.058	Chromosome4	4729851
LG4	Mar4_4737441	39.357	Chromosome4	4737441
LG4	Mar4_4738454	39.357	Chromosome4	4738454
LG4	Mar4_4738503	39.357	Chromosome4	4738503
LG4	Mar4_4741569	39.357	Chromosome4	4741569
LG4	Mar4_4741597	39.357	Chromosome4	4741597
LG4	Mar4_4741905	39.357	Chromosome4	4741905
LG4	Mar4_4741937	39.357	Chromosome4	4741937
LG4	Mar4_4741976	39.357	Chromosome4	4741976
LG4	Mar4_4742014	39.357	Chromosome4	4742014
LG4	Mar4_4746145	39.357	Chromosome4	4746145
LG4	Mar4_4746191	39.357	Chromosome4	4746191
LG4	Mar4_4748012	39.357	Chromosome4	4748012
LG4	Mar4_4748063	39.357	Chromosome4	4748063
LG4	Mar4_4753756	39.357	Chromosome4	4753756
LG4	Mar4_4756610	39.357	Chromosome4	4756610
LG4	Mar4_4757283	39.357	Chromosome4	4757283
LG4	Mar4_4757636	39.357	Chromosome4	4757636
LG4	Mar4_4757691	39.357	Chromosome4	4757691
LG4	Mar4_4758347	39.357	Chromosome4	4758347
LG4	Mar4_4759087	39.357	Chromosome4	4759087
LG4	Mar4_4760635	39.357	Chromosome4	4760635
LG4	Mar4_4760846	39.357	Chromosome4	4760846
LG4	Mar4_4761070	39.357	Chromosome4	4761070
LG4	Mar4_4729903	40.494	Chromosome4	4729903
LG4	Mar4_4773012	41.63	Chromosome4	4773012
LG4	Mar4_4809407	41.63	Chromosome4	4809407
LG4	Mar4_4817230	41.63	Chromosome4	4817230
LG4	Mar4_4829922	41.63	Chromosome4	4829922
LG4	Mar4_4830667	41.63	Chromosome4	4830667
LG4	Mar4_5046971	41.63	Chromosome4	5046971
LG4	Mar4_5048895	41.63	Chromosome4	5048895
LG4	Mar4_4793921	42.767	Chromosome4	4793921
LG4	Mar4_4795486	42.767	Chromosome4	4795486
LG4	Mar4_5050734	42.767	Chromosome4	5050734
LG4	Mar4_5059204	42.767	Chromosome4	5059204
LG4	Mar4_5636844	44.481	Chromosome4	5636844
LG4	Mar4_5639003	44.481	Chromosome4	5639003
LG4	Mar4_5640489	44.481	Chromosome4	5640489
LG4	Mar4_5627019	46.195	Chromosome4	5627019
LG4	Mar4_5628710	46.195	Chromosome4	5628710
LG4	Mar4_5641110	48.495	Chromosome4	5641110
LG4	Mar4_5652048	48.495	Chromosome4	5652048
LG4	Mar4_5656577	48.495	Chromosome4	5656577
LG4	Mar4_5658169	48.495	Chromosome4	5658169
LG4	Mar4_5663075	48.495	Chromosome4	5663075
LG4	Mar4_5665348	48.495	Chromosome4	5665348
LG4	Mar4_5667029	48.495	Chromosome4	5667029
LG4	Mar4_5667375	48.495	Chromosome4	5667375
LG4	Mar4_5677509	48.495	Chromosome4	5677509
LG4	Mar4_5677761	48.495	Chromosome4	5677761
LG4	Mar4_5677819	48.495	Chromosome4	5677819
LG4	Mar4_5678357	48.495	Chromosome4	5678357
LG4	Mar4_5682907	48.495	Chromosome4	5682907
LG4	Mar4_5683024	48.495	Chromosome4	5683024
LG4	Mar4_5695689	48.495	Chromosome4	5695689
LG4	Mar4_5704777	48.495	Chromosome4	5704777
LG4	Mar4_5713485	48.495	Chromosome4	5713485
LG4	Mar4_5714220	48.495	Chromosome4	5714220
LG4	Mar4_5715802	48.495	Chromosome4	5715802
LG4	Mar4_5715838	48.495	Chromosome4	5715838
LG4	Mar4_5715996	48.495	Chromosome4	5715996
LG4	Mar4_5717750	48.495	Chromosome4	5717750
LG4	Mar4_5724411	48.495	Chromosome4	5724411
LG4	Mar4_5728378	48.495	Chromosome4	5728378
LG4	Mar4_5728931	48.495	Chromosome4	5728931
LG4	Mar4_5802738	48.495	Chromosome4	5802738
LG4	Mar4_5803534	48.495	Chromosome4	5803534
LG4	Mar4_5803585	48.495	Chromosome4	5803585
LG4	Mar4_5803790	48.495	Chromosome4	5803790
LG4	Mar4_5809213	48.495	Chromosome4	5809213
LG4	Mar4_5811873	48.495	Chromosome4	5811873
LG4	Mar4_5812129	48.495	Chromosome4	5812129
LG4	Mar4_5812674	48.495	Chromosome4	5812674
LG4	Mar4_5822884	48.495	Chromosome4	5822884
LG4	Mar4_5822950	48.495	Chromosome4	5822950
LG4	Mar4_5829706	48.495	Chromosome4	5829706
LG4	Mar4_6984000	49.631	Chromosome4	6984000
LG4	Mar4_7008224	49.631	Chromosome4	7008224
LG4	Mar4_7009389	49.631	Chromosome4	7009389
LG4	Mar4_7262130	49.631	Chromosome4	7262130
LG4	Mar4_7403064	49.631	Chromosome4	7403064
LG4	Mar4_7413725	49.631	Chromosome4	7413725
LG4	Mar4_7413730	50.768	Chromosome4	7413730
LG4	Mar4_7419603	50.768	Chromosome4	7419603
LG4	Mar4_7585351	51.904	Chromosome4	7585351
LG4	Mar4_7585577	51.904	Chromosome4	7585577
LG4	Mar4_7599489	51.904	Chromosome4	7599489
LG4	Mar4_7606410	51.904	Chromosome4	7606410
LG4	Mar4_7606777	51.904	Chromosome4	7606777
LG4	Mar4_7607493	51.904	Chromosome4	7607493
LG4	Mar4_7609726	51.904	Chromosome4	7609726
LG4	Mar4_7609809	51.904	Chromosome4	7609809
LG4	Mar4_7614971	51.904	Chromosome4	7614971
LG4	Mar4_7614990	51.904	Chromosome4	7614990
LG4	Mar4_7425666	53.04	Chromosome4	7425666
LG4	Mar4_7435354	53.04	Chromosome4	7435354
LG4	Mar4_7443408	53.04	Chromosome4	7443408
LG4	Mar4_7447625	53.04	Chromosome4	7447625
LG4	Mar4_7456991	53.04	Chromosome4	7456991
LG4	Mar4_7463784	53.04	Chromosome4	7463784
LG4	Mar4_7466932	53.04	Chromosome4	7466932
LG4	Mar4_7469005	53.04	Chromosome4	7469005
LG4	Mar4_7469111	53.04	Chromosome4	7469111
LG4	Mar4_7475123	53.04	Chromosome4	7475123
LG4	Mar4_7479940	53.04	Chromosome4	7479940
LG4	Mar4_7480071	53.04	Chromosome4	7480071
LG4	Mar4_7482079	53.04	Chromosome4	7482079
LG4	Mar4_7487927	53.04	Chromosome4	7487927
LG4	Mar4_7498466	53.04	Chromosome4	7498466
LG4	Mar4_7499588	53.04	Chromosome4	7499588
LG4	Mar4_7499844	53.04	Chromosome4	7499844
LG4	Mar4_7503239	53.04	Chromosome4	7503239
LG4	Mar4_7504258	53.04	Chromosome4	7504258
LG4	Mar4_7504893	53.04	Chromosome4	7504893
LG4	Mar4_7508619	53.04	Chromosome4	7508619
LG4	Mar4_7508620	53.04	Chromosome4	7508620
LG4	Mar4_7509274	53.04	Chromosome4	7509274
LG4	Mar4_7509421	53.04	Chromosome4	7509421
LG4	Mar4_7510844	53.04	Chromosome4	7510844
LG4	Mar4_7516390	53.04	Chromosome4	7516390
LG4	Mar4_7517508	53.04	Chromosome4	7517508
LG4	Mar4_7519614	53.04	Chromosome4	7519614
LG4	Mar4_7528992	53.04	Chromosome4	7528992
LG4	Mar4_7529142	53.04	Chromosome4	7529142
LG4	Mar4_7531790	53.04	Chromosome4	7531790
LG4	Mar4_7535285	53.04	Chromosome4	7535285
LG4	Mar4_7540392	53.04	Chromosome4	7540392
LG4	Mar4_7543580	53.04	Chromosome4	7543580
LG4	Mar4_7546729	53.04	Chromosome4	7546729
LG4	Mar4_7548549	53.04	Chromosome4	7548549
LG4	Mar4_7555715	53.04	Chromosome4	7555715
LG4	Mar4_7555719	53.04	Chromosome4	7555719
LG4	Mar4_7555771	53.04	Chromosome4	7555771
LG4	Mar4_7555970	53.04	Chromosome4	7555970
LG4	Mar4_7559153	53.04	Chromosome4	7559153
LG4	Mar4_7559227	53.04	Chromosome4	7559227
LG4	Mar4_7561719	53.04	Chromosome4	7561719
LG4	Mar4_7563672	53.04	Chromosome4	7563672
LG4	Mar4_7563933	53.04	Chromosome4	7563933
LG4	Mar4_7567786	53.04	Chromosome4	7567786
LG4	Mar4_7567802	53.04	Chromosome4	7567802
LG4	Mar4_7582737	53.04	Chromosome4	7582737
LG4	Mar4_7582765	53.04	Chromosome4	7582765
LG4	Mar4_7607764	53.04	Chromosome4	7607764
LG4	Mar4_7615455	53.04	Chromosome4	7615455
LG4	Mar4_7615464	53.04	Chromosome4	7615464
LG4	Mar4_7619435	53.04	Chromosome4	7619435
LG4	Mar4_7619484	53.04	Chromosome4	7619484
LG4	Mar4_7619557	53.04	Chromosome4	7619557
LG4	Mar4_7653664	53.04	Chromosome4	7653664
LG4	Mar4_7664652	53.04	Chromosome4	7664652
LG4	Mar4_7667932	53.04	Chromosome4	7667932
LG4	Mar4_7668846	54.177	Chromosome4	7668846
LG4	Mar4_7673635	54.177	Chromosome4	7673635
LG4	Mar4_7674301	54.177	Chromosome4	7674301
LG4	Mar4_7679383	54.177	Chromosome4	7679383
LG4	Mar4_7683177	54.177	Chromosome4	7683177
LG4	Mar4_7683307	54.177	Chromosome4	7683307
LG4	Mar4_7699857	54.177	Chromosome4	7699857
LG4	Mar4_7711568	54.177	Chromosome4	7711568
LG4	Mar4_7711837	54.177	Chromosome4	7711837
LG4	Mar4_7712004	54.177	Chromosome4	7712004
LG4	Mar4_7712365	54.177	Chromosome4	7712365
LG4	Mar4_7719549	54.177	Chromosome4	7719549
LG4	Mar4_7735866	54.177	Chromosome4	7735866
LG4	Mar4_7738521	54.177	Chromosome4	7738521
LG4	Mar4_7824934	54.177	Chromosome4	7824934
LG4	Mar4_7841601	54.177	Chromosome4	7841601
LG4	Mar4_7860743	54.177	Chromosome4	7860743
LG4	Mar4_7860746	54.177	Chromosome4	7860746
LG4	Mar4_7861321	54.177	Chromosome4	7861321
LG4	Mar4_7861594	54.177	Chromosome4	7861594
LG4	Mar4_7867805	54.177	Chromosome4	7867805
LG4	Mar4_7870251	54.177	Chromosome4	7870251
LG4	Mar4_7873429	54.177	Chromosome4	7873429
LG4	Mar4_7882664	54.177	Chromosome4	7882664
LG4	Mar4_7888139	54.177	Chromosome4	7888139
LG4	Mar4_7888209	54.177	Chromosome4	7888209
LG4	Mar4_7906794	54.177	Chromosome4	7906794
LG4	Mar4_7907047	54.177	Chromosome4	7907047
LG4	Mar4_7908810	54.177	Chromosome4	7908810
LG4	Mar4_7910579	54.177	Chromosome4	7910579
LG4	Mar4_7911369	54.177	Chromosome4	7911369
LG4	Mar4_7919407	54.177	Chromosome4	7919407
LG4	Mar4_7920494	54.177	Chromosome4	7920494
LG4	Mar4_7922281	54.177	Chromosome4	7922281
LG4	Mar4_7927093	54.177	Chromosome4	7927093
LG4	Mar4_7932390	54.177	Chromosome4	7932390
LG4	Mar4_7941171	54.177	Chromosome4	7941171
LG4	Mar4_7942273	54.177	Chromosome4	7942273
LG4	Mar4_7945889	54.177	Chromosome4	7945889
LG4	Mar4_7947149	54.177	Chromosome4	7947149
LG4	Mar4_7947203	54.177	Chromosome4	7947203
LG4	Mar4_7947217	54.177	Chromosome4	7947217
LG4	Mar4_7947855	54.177	Chromosome4	7947855
LG4	Mar4_7947914	54.177	Chromosome4	7947914
LG4	Mar4_7951502	54.177	Chromosome4	7951502
LG4	Mar4_7955936	54.177	Chromosome4	7955936
LG4	Mar4_7964003	54.177	Chromosome4	7964003
LG4	Mar4_7968279	54.177	Chromosome4	7968279
LG4	Mar4_7970411	54.177	Chromosome4	7970411
LG4	Mar4_7986480	54.177	Chromosome4	7986480
LG4	Mar4_7991391	54.177	Chromosome4	7991391
LG4	Mar4_7991571	54.177	Chromosome4	7991571
LG4	Mar4_8034512	54.177	Chromosome4	8034512
LG4	Mar4_8054357	54.177	Chromosome4	8054357
LG4	Mar4_8054398	54.177	Chromosome4	8054398
LG4	Mar4_8057777	54.177	Chromosome4	8057777
LG4	Mar4_8061891	54.177	Chromosome4	8061891
LG4	Mar4_8066637	54.177	Chromosome4	8066637
LG4	Mar4_8071319	54.177	Chromosome4	8071319
LG4	Mar4_8072229	54.177	Chromosome4	8072229
LG4	Mar4_8087677	54.177	Chromosome4	8087677
LG4	Mar4_8095451	54.177	Chromosome4	8095451
LG4	Mar4_8098287	54.177	Chromosome4	8098287
LG4	Mar4_8143156	54.177	Chromosome4	8143156
LG4	Mar4_12120923	54.177	Chromosome4	12120923
LG4	Mar4_12123024	54.177	Chromosome4	12123024
LG4	Mar4_12124326	54.177	Chromosome4	12124326
LG4	Mar4_12124984	54.177	Chromosome4	12124984
LG4	Mar4_12124996	54.177	Chromosome4	12124996
LG4	Mar4_12136002	54.177	Chromosome4	12136002
LG4	Mar4_12138825	54.177	Chromosome4	12138825
LG4	Mar4_12139031	54.177	Chromosome4	12139031
LG4	Mar4_12139872	54.177	Chromosome4	12139872
LG4	Mar4_12146506	54.177	Chromosome4	12146506
LG4	Mar4_12165383	54.177	Chromosome4	12165383
LG4	Mar4_12169551	54.177	Chromosome4	12169551
LG4	Mar4_12174398	54.177	Chromosome4	12174398
LG4	Mar4_12183927	54.177	Chromosome4	12183927
LG4	Mar4_12188976	54.177	Chromosome4	12188976
LG4	Mar4_12801214	54.177	Chromosome4	12801214
LG4	Mar4_12818826	54.177	Chromosome4	12818826
LG4	Mar4_12826367	54.177	Chromosome4	12826367
LG4	Mar4_7674559	55.313	Chromosome4	7674559
LG4	Mar4_7674567	55.313	Chromosome4	7674567
LG4	Mar4_7711434	55.313	Chromosome4	7711434
LG4	Mar4_7739498	55.313	Chromosome4	7739498
LG4	Mar4_7739528	55.313	Chromosome4	7739528
LG4	Mar4_7740674	55.313	Chromosome4	7740674
LG4	Mar4_7741906	55.313	Chromosome4	7741906
LG4	Mar4_7743046	55.313	Chromosome4	7743046
LG4	Mar4_7753171	55.313	Chromosome4	7753171
LG4	Mar4_7753624	55.313	Chromosome4	7753624
LG4	Mar4_7753693	55.313	Chromosome4	7753693
LG4	Mar4_7754622	55.313	Chromosome4	7754622
LG4	Mar4_7759884	55.313	Chromosome4	7759884
LG4	Mar4_7760136	55.313	Chromosome4	7760136
LG4	Mar4_7760388	55.313	Chromosome4	7760388
LG4	Mar4_7760453	55.313	Chromosome4	7760453
LG4	Mar4_7760642	55.313	Chromosome4	7760642
LG4	Mar4_7761425	55.313	Chromosome4	7761425
LG4	Mar4_7761922	55.313	Chromosome4	7761922
LG4	Mar4_7761998	55.313	Chromosome4	7761998
LG4	Mar4_7762916	55.313	Chromosome4	7762916
LG4	Mar4_7780696	55.313	Chromosome4	7780696
LG4	Mar4_7782283	55.313	Chromosome4	7782283
LG4	Mar4_7784960	55.313	Chromosome4	7784960
LG4	Mar4_7795006	55.313	Chromosome4	7795006
LG4	Mar4_7801735	55.313	Chromosome4	7801735
LG4	Mar4_7803062	55.313	Chromosome4	7803062
LG4	Mar4_7806207	55.313	Chromosome4	7806207
LG4	Mar4_7806535	55.313	Chromosome4	7806535
LG4	Mar4_7806685	55.313	Chromosome4	7806685
LG4	Mar4_7809441	55.313	Chromosome4	7809441
LG4	Mar4_7809497	55.313	Chromosome4	7809497
LG4	Mar4_7810695	55.313	Chromosome4	7810695
LG4	Mar4_7812350	55.313	Chromosome4	7812350
LG4	Mar4_7812390	55.313	Chromosome4	7812390
LG4	Mar4_7816444	55.313	Chromosome4	7816444
LG4	Mar4_7816512	55.313	Chromosome4	7816512
LG4	Mar4_7819204	55.313	Chromosome4	7819204
LG4	Mar4_7991585	55.313	Chromosome4	7991585
LG4	Mar4_8007164	55.313	Chromosome4	8007164
LG4	Mar4_8007856	55.313	Chromosome4	8007856
LG4	Mar4_8013737	55.313	Chromosome4	8013737
LG4	Mar4_8014338	55.313	Chromosome4	8014338
LG4	Mar4_8014389	55.313	Chromosome4	8014389
LG4	Mar4_8015992	55.313	Chromosome4	8015992
LG4	Mar4_8016021	55.313	Chromosome4	8016021
LG4	Mar4_8016098	55.313	Chromosome4	8016098
LG4	Mar4_8018118	55.313	Chromosome4	8018118
LG4	Mar4_8020076	55.313	Chromosome4	8020076
LG4	Mar4_8020320	55.313	Chromosome4	8020320
LG4	Mar4_8020347	55.313	Chromosome4	8020347
LG4	Mar4_8020992	55.313	Chromosome4	8020992
LG4	Mar4_8022332	55.313	Chromosome4	8022332
LG4	Mar4_8022517	55.313	Chromosome4	8022517
LG4	Mar4_8022764	55.313	Chromosome4	8022764
LG4	Mar4_8022804	55.313	Chromosome4	8022804
LG4	Mar4_8022837	55.313	Chromosome4	8022837
LG4	Mar4_8022844	55.313	Chromosome4	8022844
LG4	Mar4_8022854	55.313	Chromosome4	8022854
LG4	Mar4_8028994	55.313	Chromosome4	8028994
LG4	Mar4_8034177	55.313	Chromosome4	8034177
LG4	Mar4_8058550	57.612	Chromosome4	8058550
LG4	Mar4_8058555	57.612	Chromosome4	8058555
LG4	Mar4_8058776	57.612	Chromosome4	8058776
LG4	Mar4_8061416	57.612	Chromosome4	8061416
LG4	Mar4_8061630	57.612	Chromosome4	8061630
LG4	Mar4_12086254	58.749	Chromosome4	12086254
LG4	Mar4_12087362	58.749	Chromosome4	12087362
LG4	Mar4_12087992	58.749	Chromosome4	12087992
LG4	Mar4_12093379	58.749	Chromosome4	12093379
LG4	Mar4_12095143	58.749	Chromosome4	12095143
LG4	Mar4_12095917	58.749	Chromosome4	12095917
LG4	Mar4_12096178	58.749	Chromosome4	12096178
LG4	Mar4_12096202	58.749	Chromosome4	12096202
LG4	Mar4_12097186	58.749	Chromosome4	12097186
LG4	Mar4_12098383	58.749	Chromosome4	12098383
LG4	Mar4_12098582	58.749	Chromosome4	12098582
LG4	Mar4_12098608	58.749	Chromosome4	12098608
LG4	Mar4_12100734	58.749	Chromosome4	12100734
LG4	Mar4_12105315	58.749	Chromosome4	12105315
LG4	Mar4_12110134	58.749	Chromosome4	12110134
LG4	Mar4_12114756	58.749	Chromosome4	12114756
LG4	Mar4_11861458	59.885	Chromosome4	11861458
LG4	Mar4_11913009	59.885	Chromosome4	11913009
LG4	Mar4_11945538	59.885	Chromosome4	11945538
LG4	Mar4_11948772	59.885	Chromosome4	11948772
LG4	Mar4_11950244	59.885	Chromosome4	11950244
LG4	Mar4_11965662	59.885	Chromosome4	11965662
LG4	Mar4_11973988	59.885	Chromosome4	11973988
LG4	Mar4_11975272	59.885	Chromosome4	11975272
LG4	Mar4_11985853	59.885	Chromosome4	11985853
LG4	Mar4_11988595	59.885	Chromosome4	11988595
LG4	Mar4_11988754	59.885	Chromosome4	11988754
LG4	Mar4_12001290	59.885	Chromosome4	12001290
LG4	Mar4_12010812	59.885	Chromosome4	12010812
LG4	Mar4_12010841	59.885	Chromosome4	12010841
LG4	Mar4_12013291	59.885	Chromosome4	12013291
LG4	Mar4_12014352	59.885	Chromosome4	12014352
LG4	Mar4_12015937	59.885	Chromosome4	12015937
LG4	Mar4_12020356	59.885	Chromosome4	12020356
LG4	Mar4_12022869	59.885	Chromosome4	12022869
LG4	Mar4_12024530	59.885	Chromosome4	12024530
LG4	Mar4_12026059	59.885	Chromosome4	12026059
LG4	Mar4_12026646	59.885	Chromosome4	12026646
LG4	Mar4_12029031	59.885	Chromosome4	12029031
LG4	Mar4_12029298	59.885	Chromosome4	12029298
LG4	Mar4_12041983	59.885	Chromosome4	12041983
LG4	Mar4_12044200	59.885	Chromosome4	12044200
LG4	Mar4_12044386	59.885	Chromosome4	12044386
LG4	Mar4_12061598	59.885	Chromosome4	12061598
LG4	Mar4_12062180	59.885	Chromosome4	12062180
LG4	Mar4_12062373	59.885	Chromosome4	12062373
LG4	Mar4_12071526	59.885	Chromosome4	12071526
LG4	Mar4_12073797	59.885	Chromosome4	12073797
LG4	Mar4_12076342	59.885	Chromosome4	12076342
LG4	Mar4_12078098	59.885	Chromosome4	12078098
LG4	Mar4_12078208	59.885	Chromosome4	12078208
LG4	Mar4_12079463	59.885	Chromosome4	12079463
LG4	Mar4_12081549	59.885	Chromosome4	12081549
LG4	Mar4_12097573	59.885	Chromosome4	12097573
LG4	Mar4_12098365	59.885	Chromosome4	12098365
LG4	Mar4_12098446	59.885	Chromosome4	12098446
LG4	Mar4_12226641	59.885	Chromosome4	12226641
LG4	Mar4_12910207	62.185	Chromosome4	12910207
LG4	Mar4_12915065	62.185	Chromosome4	12915065
LG4	Mar4_12925405	62.185	Chromosome4	12925405
LG4	Mar4_12938864	62.185	Chromosome4	12938864
LG4	Mar4_12949294	62.185	Chromosome4	12949294
LG4	Mar4_12964648	62.185	Chromosome4	12964648
LG4	Mar4_12968660	62.185	Chromosome4	12968660
LG4	Mar4_12968821	62.185	Chromosome4	12968821
LG4	Mar4_12969241	62.185	Chromosome4	12969241
LG4	Mar4_12972104	62.185	Chromosome4	12972104
LG4	Mar4_12972256	62.185	Chromosome4	12972256
LG4	Mar4_12972263	62.185	Chromosome4	12972263
LG4	Mar4_12988450	62.185	Chromosome4	12988450
LG4	Mar4_12991823	62.185	Chromosome4	12991823
LG4	Mar4_12992253	62.185	Chromosome4	12992253
LG4	Mar4_12992258	62.185	Chromosome4	12992258
LG4	Mar4_12996835	62.185	Chromosome4	12996835
LG4	Mar4_12997481	62.185	Chromosome4	12997481
LG4	Mar4_13003393	62.185	Chromosome4	13003393
LG4	Mar4_13008587	62.185	Chromosome4	13008587
LG4	Mar4_13009023	62.185	Chromosome4	13009023
LG4	Mar4_13010803	62.185	Chromosome4	13010803
LG4	Mar4_13011071	62.185	Chromosome4	13011071
LG4	Mar4_13012274	62.185	Chromosome4	13012274
LG4	Mar4_13015820	62.185	Chromosome4	13015820
LG4	Mar4_13017245	62.185	Chromosome4	13017245
LG4	Mar4_13017407	62.185	Chromosome4	13017407
LG4	Mar4_13024242	62.185	Chromosome4	13024242
LG4	Mar4_13024597	62.185	Chromosome4	13024597
LG4	Mar4_13025123	62.185	Chromosome4	13025123
LG4	Mar4_13025409	62.185	Chromosome4	13025409
LG4	Mar4_13025599	62.185	Chromosome4	13025599
LG4	Mar4_13026522	62.185	Chromosome4	13026522
LG4	Mar4_13027055	62.185	Chromosome4	13027055
LG4	Mar4_13027632	62.185	Chromosome4	13027632
LG4	Mar4_13028625	62.185	Chromosome4	13028625
LG4	Mar4_13032169	62.185	Chromosome4	13032169
LG4	Mar4_13034375	62.185	Chromosome4	13034375
LG4	Mar4_13035642	62.185	Chromosome4	13035642
LG4	Mar4_13036612	62.185	Chromosome4	13036612
LG4	Mar4_13037032	62.185	Chromosome4	13037032
LG4	Mar4_13037979	62.185	Chromosome4	13037979
LG4	Mar4_13048336	62.185	Chromosome4	13048336
LG4	Mar4_13053607	62.185	Chromosome4	13053607
LG4	Mar4_13066022	62.185	Chromosome4	13066022
LG4	Mar4_13066029	62.185	Chromosome4	13066029
LG4	Mar4_13066145	62.185	Chromosome4	13066145
LG4	Mar4_13066163	62.185	Chromosome4	13066163
LG4	Mar4_13076924	62.185	Chromosome4	13076924
LG4	Mar4_13082997	62.185	Chromosome4	13082997
LG4	Mar4_13085016	62.185	Chromosome4	13085016
LG4	Mar4_13085077	62.185	Chromosome4	13085077
LG4	Mar4_13095328	62.185	Chromosome4	13095328
LG4	Mar4_13101713	62.185	Chromosome4	13101713
LG4	Mar4_13102721	62.185	Chromosome4	13102721
LG4	Mar4_13102832	62.185	Chromosome4	13102832
LG4	Mar4_13103417	62.185	Chromosome4	13103417
LG4	Mar4_13105049	62.185	Chromosome4	13105049
LG4	Mar4_13109977	62.185	Chromosome4	13109977
LG4	Mar4_13113509	62.185	Chromosome4	13113509
LG4	Mar4_13113517	62.185	Chromosome4	13113517
LG4	Mar4_13115452	62.185	Chromosome4	13115452
LG4	Mar4_13116005	62.185	Chromosome4	13116005
LG4	Mar4_13651781	64.484	Chromosome4	13651781
LG4	Mar4_13655634	64.484	Chromosome4	13655634
LG4	Mar4_13657538	64.484	Chromosome4	13657538
LG4	Mar4_13667109	64.484	Chromosome4	13667109
LG4	Mar4_13674762	64.484	Chromosome4	13674762
LG4	Mar4_13675374	64.484	Chromosome4	13675374
LG4	Mar4_13684750	64.484	Chromosome4	13684750
LG4	Mar4_13685871	64.484	Chromosome4	13685871
LG4	Mar4_13685930	64.484	Chromosome4	13685930
LG4	Mar4_13692098	64.484	Chromosome4	13692098
LG4	Mar4_13692117	64.484	Chromosome4	13692117
LG4	Mar4_13692268	64.484	Chromosome4	13692268
LG4	Mar4_13694354	64.484	Chromosome4	13694354
LG4	Mar4_13694356	64.484	Chromosome4	13694356
LG4	Mar4_13694487	64.484	Chromosome4	13694487
LG4	Mar4_13701579	64.484	Chromosome4	13701579
LG4	Mar4_13739111	64.484	Chromosome4	13739111
LG4	Mar4_14066090	64.484	Chromosome4	14066090
LG4	Mar4_8155793	65.62	Chromosome4	8155793
LG4	Mar4_9146833	65.62	Chromosome4	9146833
LG4	Mar4_9147052	65.62	Chromosome4	9147052
LG4	Mar4_9148047	65.62	Chromosome4	9148047
LG4	Mar4_10578944	65.62	Chromosome4	10578944
LG4	Mar4_10834855	65.62	Chromosome4	10834855
LG4	Mar4_11500268	65.62	Chromosome4	11500268
LG4	Mar4_13116566	65.62	Chromosome4	13116566
LG4	Mar4_13116568	65.62	Chromosome4	13116568
LG4	Mar4_13248063	65.62	Chromosome4	13248063
LG4	Mar4_13401008	65.62	Chromosome4	13401008
LG4	Mar4_13601409	65.62	Chromosome4	13601409
LG4	Mar4_14084175	65.62	Chromosome4	14084175
LG4	Mar4_14085095	65.62	Chromosome4	14085095
LG4	Mar4_14087316	65.62	Chromosome4	14087316
LG4	Mar4_14088584	65.62	Chromosome4	14088584
LG4	Mar4_14088911	65.62	Chromosome4	14088911
LG4	Mar4_14095768	65.62	Chromosome4	14095768
LG4	Mar4_10039510	67.919	Chromosome4	10039510
LG4	Mar4_10051487	67.919	Chromosome4	10051487
LG4	Mar4_10051571	67.919	Chromosome4	10051571
LG4	Mar4_10052732	67.919	Chromosome4	10052732
LG4	Mar4_10056374	67.919	Chromosome4	10056374
LG4	Mar4_10137706	67.919	Chromosome4	10137706
LG4	Mar4_10186250	67.919	Chromosome4	10186250
LG4	Mar4_10187443	67.919	Chromosome4	10187443
LG4	Mar4_10187978	67.919	Chromosome4	10187978
LG4	Mar4_10189863	67.919	Chromosome4	10189863
LG4	Mar4_10193537	67.919	Chromosome4	10193537
LG4	Mar4_10193752	67.919	Chromosome4	10193752
LG4	Mar4_10193775	67.919	Chromosome4	10193775
LG4	Mar4_10194064	67.919	Chromosome4	10194064
LG4	Mar4_10195492	67.919	Chromosome4	10195492
LG4	Mar4_10201811	67.919	Chromosome4	10201811
LG4	Mar4_10204540	67.919	Chromosome4	10204540
LG4	Mar4_10204545	67.919	Chromosome4	10204545
LG4	Mar4_10213061	67.919	Chromosome4	10213061
LG4	Mar4_10217725	67.919	Chromosome4	10217725
LG4	Mar4_10225869	67.919	Chromosome4	10225869
LG4	Mar4_10225950	67.919	Chromosome4	10225950
LG4	Mar4_10226571	67.919	Chromosome4	10226571
LG4	Mar4_10234842	67.919	Chromosome4	10234842
LG4	Mar4_10235015	67.919	Chromosome4	10235015
LG4	Mar4_10243122	67.919	Chromosome4	10243122
LG4	Mar4_10326335	67.919	Chromosome4	10326335
LG4	Mar4_14094053	67.919	Chromosome4	14094053
LG4	Mar4_14098920	67.919	Chromosome4	14098920
LG4	Mar4_14100050	67.919	Chromosome4	14100050
LG4	Mar4_14100324	67.919	Chromosome4	14100324
LG4	Mar4_14102252	67.919	Chromosome4	14102252
LG4	Mar4_14104344	67.919	Chromosome4	14104344
LG4	Mar4_14105442	67.919	Chromosome4	14105442
LG4	Mar4_14105456	67.919	Chromosome4	14105456
LG4	Mar4_14105657	67.919	Chromosome4	14105657
LG4	Mar4_14113626	67.919	Chromosome4	14113626
LG4	Mar4_14115854	67.919	Chromosome4	14115854
LG4	Mar4_14115953	67.919	Chromosome4	14115953
LG4	Mar4_14115969	67.919	Chromosome4	14115969
LG4	Mar4_14116068	67.919	Chromosome4	14116068
LG4	Mar4_9772176	70.219	Chromosome4	9772176
LG4	Mar4_9773302	70.219	Chromosome4	9773302
LG4	Mar4_10004277	70.219	Chromosome4	10004277
LG4	Mar4_10027397	70.219	Chromosome4	10027397
LG4	Mar4_10027786	70.219	Chromosome4	10027786
LG4	Mar4_10028049	70.219	Chromosome4	10028049
LG4	Mar4_10028818	70.219	Chromosome4	10028818
LG4	Mar4_9756367	71.355	Chromosome4	9756367
LG4	Mar4_9773869	71.355	Chromosome4	9773869
LG4	Mar4_9777977	71.355	Chromosome4	9777977
LG4	Mar4_9786073	71.355	Chromosome4	9786073
LG4	Mar4_9793123	71.355	Chromosome4	9793123
LG4	Mar4_9894228	71.355	Chromosome4	9894228
LG4	Mar4_9899778	71.355	Chromosome4	9899778
LG4	Mar4_9999731	71.355	Chromosome4	9999731
LG4	Mar4_10004117	71.355	Chromosome4	10004117
LG4	Mar4_9153732	72.492	Chromosome4	9153732
LG4	Mar4_9277717	72.492	Chromosome4	9277717
LG4	Mar4_9727713	72.492	Chromosome4	9727713
LG4	Mar4_9728981	72.492	Chromosome4	9728981
LG4	Mar4_9737060	72.492	Chromosome4	9737060
LG4	Mar4_9758470	72.492	Chromosome4	9758470
LG4	Mar4_9758560	72.492	Chromosome4	9758560
LG4	Mar4_9759410	72.492	Chromosome4	9759410
LG4	Mar4_9771638	72.492	Chromosome4	9771638
LG4	Mar4_9772223	72.492	Chromosome4	9772223
LG4	Mar4_10029272	72.492	Chromosome4	10029272
LG4	Mar4_10030823	72.492	Chromosome4	10030823
LG4	Mar4_10031805	72.492	Chromosome4	10031805
LG4	Mar4_10032226	72.492	Chromosome4	10032226
LG4	Mar4_10032255	72.492	Chromosome4	10032255
LG4	Mar4_10032463	72.492	Chromosome4	10032463
LG4	Mar4_10034093	72.492	Chromosome4	10034093
LG4	Mar4_10034682	72.492	Chromosome4	10034682
LG4	Mar4_10037964	72.492	Chromosome4	10037964
LG4	Mar4_9149009	74.791	Chromosome4	9149009
LG4	Mar4_9149626	74.791	Chromosome4	9149626
LG4	Mar4_9151781	74.791	Chromosome4	9151781
LG4	Mar4_14123963	74.791	Chromosome4	14123963
LG4	Mar4_14125987	74.791	Chromosome4	14125987
LG4	Mar4_14126908	74.791	Chromosome4	14126908
LG4	Mar4_14135406	74.791	Chromosome4	14135406
LG4	Mar4_14135550	74.791	Chromosome4	14135550
LG4	Mar4_14118882	75.927	Chromosome4	14118882
LG4	Mar4_14119126	75.927	Chromosome4	14119126
LG4	Mar4_14135541	75.93	Chromosome4	14135541
LG4	Mar4_14138503	78.226	Chromosome4	14138503
LG4	Mar4_14138737	79.363	Chromosome4	14138737
LG4	Mar4_15011801	82.793	Chromosome4	15011801
LG4	Mar4_15011802	82.793	Chromosome4	15011802
LG4	Mar4_14145644	82.837	Chromosome4	14145644
LG4	Mar4_15622106	82.837	Chromosome4	15622106
LG4	Mar4_15617390	84.552	Chromosome4	15617390
LG4	Mar4_15625844	86.266	Chromosome4	15625844
LG4	Mar4_15637220	87.736	Chromosome4	15637220
LG4	Mar4_15678202	91.352	Chromosome4	15678202
LG4	Mar4_15678209	96.911	Chromosome4	15678209
LG4	Mar4_15695119	102.085	Chromosome4	15695119
LG4	Mar4_15870803	107.591	Chromosome4	15870803
LG4	Mar4_16160312	112.188	Chromosome4	16160312
LG4	Mar4_21986613	114.269	Chromosome4	21986613
LG4	Mar4_16265207	114.604	Chromosome4	16265207
LG4	Mar4_21986616	118.325	Chromosome4	21986616
LG4	Mar4_21986797	120.27	Chromosome4	21986797
LG4	Mar4_21986986	120.27	Chromosome4	21986986
LG4	Mar4_21989013	120.27	Chromosome4	21989013
LG4	Mar4_21991442	120.27	Chromosome4	21991442
LG4	Mar4_21991631	120.27	Chromosome4	21991631
LG4	Mar4_21989926	121.406	Chromosome4	21989926
LG4	Mar4_21991297	121.406	Chromosome4	21991297
LG4	Mar4_21991634	121.406	Chromosome4	21991634
LG4	Mar4_22461294	124.297	Chromosome4	22461294
LG4	Mar4_22572143	127.188	Chromosome4	22572143
LG4	Mar4_22759618	127.188	Chromosome4	22759618
LG4	Mar4_22793504	127.188	Chromosome4	22793504
LG4	Mar4_22758162	128.325	Chromosome4	22758162
LG4	Mar4_22793002	128.325	Chromosome4	22793002
LG4	Mar4_22804782	128.325	Chromosome4	22804782
LG4	Mar4_22822779	128.325	Chromosome4	22822779
LG4	Mar4_22824575	130.116	Chromosome4	22824575
LG4	Mar4_22829019	130.116	Chromosome4	22829019
LG4	Mar4_22829157	130.116	Chromosome4	22829157
LG4	Mar4_23823620	134.663	Chromosome4	23823620
LG4	Mar4_23768377	136.454	Chromosome4	23768377
LG4	Mar4_23770872	136.454	Chromosome4	23770872
LG4	Mar4_23843255	136.454	Chromosome4	23843255
LG4	Mar4_23843633	136.454	Chromosome4	23843633
LG4	Mar4_23851938	136.454	Chromosome4	23851938
LG5	Mar5_1570217	0	Chromosome5	1570217
LG5	Mar5_3040641	0	Chromosome5	3040641
LG5	Mar5_15235264	0	Chromosome5	15235264
LG5	Mar5_15422517	0	Chromosome5	15422517
LG5	Mar5_15423943	0	Chromosome5	15423943
LG5	Mar5_15431226	0	Chromosome5	15431226
LG5	Mar5_15968805	0	Chromosome5	15968805
LG5	Mar5_15969085	0	Chromosome5	15969085
LG5	Mar5_16043138	0	Chromosome5	16043138
LG5	Mar5_16043221	0	Chromosome5	16043221
LG5	Mar5_16044504	0	Chromosome5	16044504
LG5	Mar5_16048611	0	Chromosome5	16048611
LG5	Mar5_16072780	0	Chromosome5	16072780
LG5	Mar5_16085726	0	Chromosome5	16085726
LG5	Mar5_16087731	0	Chromosome5	16087731
LG5	Mar5_16089911	0	Chromosome5	16089911
LG5	Mar5_16093219	0	Chromosome5	16093219
LG5	Mar5_16116005	0	Chromosome5	16116005
LG5	Mar5_16116110	0	Chromosome5	16116110
LG5	Mar5_16116869	2.299	Chromosome5	16116869
LG5	Mar5_16514341	3.436	Chromosome5	16514341
LG5	Mar5_16520192	3.436	Chromosome5	16520192
LG5	Mar5_16550483	3.436	Chromosome5	16550483
LG5	Mar5_16562465	4.001	Chromosome5	16562465
LG5	Mar5_16148129	4.566	Chromosome5	16148129
LG5	Mar5_16504052	4.566	Chromosome5	16504052
LG5	Mar5_16514124	5.702	Chromosome5	16514124
LG5	Mar5_16522341	5.702	Chromosome5	16522341
LG5	Mar5_16522518	5.702	Chromosome5	16522518
LG5	Mar5_16522745	5.702	Chromosome5	16522745
LG5	Mar5_16528212	5.702	Chromosome5	16528212
LG5	Mar5_16528364	5.702	Chromosome5	16528364
LG5	Mar5_16528545	5.702	Chromosome5	16528545
LG5	Mar5_16528580	5.702	Chromosome5	16528580
LG5	Mar5_16528605	5.702	Chromosome5	16528605
LG5	Mar5_16532392	5.702	Chromosome5	16532392
LG5	Mar5_16550512	5.702	Chromosome5	16550512
LG5	Mar5_16558732	5.702	Chromosome5	16558732
LG5	Mar5_16567391	5.702	Chromosome5	16567391
LG5	Mar5_16571408	5.702	Chromosome5	16571408
LG5	Mar5_16571458	5.702	Chromosome5	16571458
LG5	Mar5_16575680	5.702	Chromosome5	16575680
LG5	Mar5_16588634	5.702	Chromosome5	16588634
LG5	Mar5_16591543	5.702	Chromosome5	16591543
LG5	Mar5_16598880	5.702	Chromosome5	16598880
LG5	Mar5_16598888	6.838	Chromosome5	16598888
LG5	Mar5_16599261	6.838	Chromosome5	16599261
LG5	Mar5_16630644	6.838	Chromosome5	16630644
LG5	Mar5_16654057	7.975	Chromosome5	16654057
LG5	Mar5_16687359	9.111	Chromosome5	16687359
LG5	Mar5_16688430	9.111	Chromosome5	16688430
LG5	Mar5_16710300	12.207	Chromosome5	16710300
LG5	Mar5_16703465	13.722	Chromosome5	16703465
LG5	Mar5_16713170	13.722	Chromosome5	16713170
LG5	Mar5_16713200	18.432	Chromosome5	16713200
LG5	Mar5_16715504	18.432	Chromosome5	16715504
LG5	Mar5_781243	29.417	Chromosome5	781243
LG5	Mar5_781021	32.555	Chromosome5	781021
LG5	Mar5_18960299	42.4	Chromosome5	18960299
LG5	Mar5_23994440	46.237	Chromosome5	23994440
LG5	Mar5_23994492	46.237	Chromosome5	23994492
LG5	Mar5_24274003	47.69	Chromosome5	24274003
LG5	Mar5_24276256	48.827	Chromosome5	24276256
LG5	Mar5_24287569	49.392	Chromosome5	24287569
LG5	Mar5_24133832	49.957	Chromosome5	24133832
[truncated: 3,810 more rows]
