# Supplementary material for: Discovery of the Genomic Region and Candidate Genes of the Scarlet Red Flesh Color (Yscr) Locus in Watermelon (Citrullus Lanatus L.)
Source: Front Plant Sci. 2020 Feb 19;11:116. doi: 10.3389/fpls.2020.00116 (PMC7043143; doi:10.3389/fpls.2020.00116)
Supplement: Supplementary file 3 [file Table_3.xls]

## Sheet: sheet1
Supplementary Table 3 The InDel information for the PCR-based markers.
Marker name	Chr.	Position (bp)	Indel length	REFa	ALTb	ZXG01478c	14CB11
InDel3_fc6	Chr6	20534344	35	C	CTCCCTCTTCCCCTTCTCTTTTCGCGACCAGCACAT	0/0	1/1
InDel5_fc6	Chr6	20723762	25	GAAATGAAAAACAAAAACAATATCAA	G	0/0	1/1
InDel6_fc6	Chr6	20729791	22	C	CTAGGTTTAACGATCACCCATAA	0/0	1/1
InDel7_fc6	Chr6	20731970	20	ATAAGCGATCGCTTAGTATAC	A	0/0	1/1
InDel8_fc6	Chr6	20740347	10	AAACCGAACCG	A	0/0	1/1
InDel9_fc6	Chr6	21201052	50	CTTCCAATGAATTACGACTCGTTTGAAGGTTTTATTTGATGAATAAATATA	C	0/0	1/1
InDel10_fc6	Chr6	21213541	9	GTATATTTCT	G	0/0	1/1
InDel11_fc6	Chr6	21301055	12	AATATATATATAT	A	0/0	1/1
InDel13_fc6	Chr6	21407047	12	GTTTTTTTTTTTT	G	1/1	0/0
InDel14_fc6	Chr6	21440621	25	T	TTTAATCTTTTCTTTAGAATATCACA	1/1	0/0
InDel16_fc6	Chr6	21625475	30	T	TATTATTTGCCACAAAAGGTAGTATTCAAGA	1/1	0/0
InDel17_fc6	Chr6	21639499	17	TGATTCCTTCATGTAAGC	T	1/1	0/0
InDel19_fc6	Chr6	21671788	23	C	CAAATGAAACATGATATATTAAGG	1/1	0/0
InDel20_fc6	Chr6	21679346	8	T	TTTTTTAGA	1/1	0/0
InDel21_fc6	Chr6	21741369	8	T	TACGTGATA	1/1	0/0
InDel22_fc6	Chr6	21794530	15	T	TACTCGAATATTAATA	0/0	1/1
InDel23_fc6	Chr6	21818728	23	T	TTCCAGAATCCCGCTAAATTTAAC	1/1	0/0
InDel27_fc6	Chr6	21861691	12	A	AGAGCCCGAGCCC	0/0	1/1
InDel28_fc6	Chr6	21862645	8	TTTAATATC	T	0/0	1/1
InDel31_fc6	Chr6	21891366	13	GTTATTATTATTAT	G	0/0	1/1
InDel32_fc6	Chr6	21909926	17	G	GATGGTTACTTTCAAACA	0/0	1/1
InDel34_fc6	Chr6	21918469	15	TTTTATTTAATTTAAA	T	0/0	1/1
InDel35_fc6	Chr6	21933128	15	TAAAAAAAAAAAAAAA	T	0/0	1/1
InDel37_fc6	Chr6	21945479	36	T	TGAATCACCTGCATTTTTTGGAACGAATTCATGGTGA	0/0	1/1
a: REF indicates the sequence(s) same with the referencec genome;
b: ALT indicates the mutant sequence(s) ;
c: 0/0 and 1/1represent the sequence same with REF and ALT, respectively.
gene ID	RT-Primer	F-primer	TM			TM	R-primer	TM	from
Cla018766	flesh1-1	GGGAAACCGATTACCGTGTA	58.2			57.5	CGTATCAAGCGAACCCAAAC	58.2	880
Cla018766	flesh1-2	GCTCCGGTGGCATGTCTGTA	58.1			61.5	GGAAGGGTCGTAGTAATTGTTGA	58.1	263
Cla018767	flesh2-1	ATCCTTGCTTCTTGCTGCTC	58.1			57.2	CAATGCCCAAATCTTTCCTG	58.1	15
Cla018767	flesh2-2	AAATCCTTGCTTCTTGCTGCTC	60			60.7	AGCCACTTCCACCAAGTCCA	60	13
Cla018767	flesh2-3	GCTCGTATGCAGGGTCTCG	56.3			58.8	CCTGATCCATATCCTCCACC	56.3	269
