# Supplementary material for: Discovery of the Genomic Region and Candidate Genes of the Scarlet Red Flesh Color (Yscr) Locus in Watermelon (Citrullus Lanatus L.)
Source: Front Plant Sci. 2020 Feb 19;11:116. doi: 10.3389/fpls.2020.00116 (PMC7043143; doi:10.3389/fpls.2020.00116)
Supplement: Supplementary file 4 [file Table_4.xls]

## Sheet: Sheet1
Supplementary Table 4 Phenotypes and genotypes of the recombinant individuals showing the recombinant breaking points.
Code	Flesh color	InDel9_fc6a	InDel11_fc6	InDel19_fc6	InDel21_fc6	InDel23_fc6	dCAPS1_fc6	InDel27_fc6	InDel28_fc6	InDel31_fc6	InDel32_fc6	InDel34_fc6	InDel35_fc6
J	Coral red	A	A	A	A	A	A	A	A	A	A	A	A
B47	Scarlet red	B	B	B	B	B	B	B	B	B	B	B	B
F1	Scarlet red	H	H	H	H	H	H	H	H	H	H	H	H
17CB145-009	Scarlet red	B	B	B	B	B	B	H	H	H	H	A	A
17CB145-052	Coral red	H	H	H	H	H	H	A	A	A	A	-	A
17CB145-055	Coral red	H	H	H	H	H	H	A	A	A	A	A	A
17CB145-057	Coral red	H	H	H	H	H	H	A	A	A	A	A	A
17CB145-059	Coral red	H	H	H	H	H	H	A	A	A	A	A	A
17CB145-060	Coral red	H	H	H	H	H	H	A	A	A	A	A	A
17CB145-062	Coral red	H	H	H	H	H	H	A	A	A	A	A	A
17CB145-063	Coral red	H	H	H	H	H	H	A	A	A	A	A	A
17CB145-065	Coral red	H	H	H	H	H	H	A	A	A	A	A	A
17CB145-070	Coral red	H	H	H	H	H	H	A	A	A	A	A	A
17CB145-078	Coral red	H	H	H	H	H	H	A	A	A	A	A	A
17CB145-079	Coral red	H	H	H	H	H	H	A	A	A	A	A	A
17CB145-082	Coral red	H	H	H	H	H	H	A	A	A	A	A	A
17CB145-083	Coral red	H	H	H	H	H	H	A	A	A	A	A	A
17CB145-084	Coral red	H	H	H	H	H	H	A	A	A	A	A	A
17CB145-086	Coral red	H	H	H	H	H	H	A	A	A	A	A	A
17CB145-087	Coral red	H	H	H	H	H	H	A	A	A	A	A	A
17CB145-089	Coral red	H	H	H	H	H	H	A	A	A	A	A	A
17CB145-072	Coral red	H	H	H	H	H	H	A	A	A	A	A	A
17CB145-073	Coral red	B	B	H	H	H	H	A	A	A	A	A	A
17CB145-001	Coral red	H	H	H	H	H	H	A	A	A	A	A	A
17CB145-011	Coral red	B	B	H	H	H	H	A	A	A	A	A	A
17CB145-014	Coral red	H	H	H	H	H	H	A	A	A	A	A	A
17CB145-022	Coral red	H	H	H	H	H	H	A	A	A	A	A	A
17CB145-023	Coral red	H	H	H	H	H	H	A	A	A	A	A	A
17CB145-028	Coral red	H	H	H	H	H	H	A	A	A	A	A	A
17CB145-034	Coral red	H	H	H	H	H	H	A	A	A	A	A	A
17CB145-035	Coral red	H	H	H	H	H	H	A	A	A	A	A	A
17CB145-037	Coral red	H	H	H	H	H	H	A	A	A	A	A	A
17CB145-038	Coral red	H	H	H	H	H	H	A	A	A	A	A	A
17CB145-039	Coral red	H	H	H	H	H	H	A	A	A	A	A	A
17CB145-041	Coral red	H	H	H	H	H	H	A	A	A	A	A	A
17CB145-042	Coral red	H	H	H	H	H	H	A	A	A	A	A	A
17CB145-044	Coral red	H	H	H	H	H	H	A	A	A	A	A	A
17CB145-045	Coral red	H	H	H	H	H	H	A	A	A	A	A	A
17CB145-046	Coral red	H	H	H	H	H	H	A	A	A	A	A	A
17CB145-004	Coral red	H	H	H	H	H	H	A	A	A	A	A	A
17CB145-007	Coral red	H	H	H	H	H	H	A	A	A	A	A	A
17CB145-005	Coral red	H	H	H	H	H	H	A	A	A	A	A	A
17CB145-029	Coral red	H	H	H	H	H	H	A	A	A	A	A	A
17CB145-036	Coral red	H	H	H	H	H	H	A	A	A	A	A	A
17CB145-049	Coral red	H	H	H	H	H	H	A	A	A	A	A	A
17CB145-061	Coral red	H	H	H	H	H	H	A	A	A	A	A	A
17CB145-021	Coral red	H	H	H	H	H	H	A	A	A	A	A	A
17CB145-015	Coral red	H	H	H	H	H	H	A	A	A	A	A	A
17CB145-016	Coral red	H	H	H	H	H	H	A	A	A	A	A	A
17CB145-019	Coral red	H	H	H	H	H	H	A	A	A	A	A	A
17CB145-002	Scarlet red	B	B	B	B	B	B	H	H	H	H	H	H
17CB145-003	Scarlet red	B	B	B	B	B	B	H	H	H	H	H	H
17CB145-006	Scarlet red	B	B	B	B	B	B	H	H	H	H	H	H
17CB145-008	Scarlet red	B	B	B	B	B	B	H	H	H	H	H	H
17CB145-010	Scarlet red	B	B	B	B	B	B	H	H	H	H	H	H
17CB145-012	Scarlet red	B	B	B	B	B	B	H	H	H	H	H	H
17CB145-013	Scarlet red	B	B	B	B	B	B	H	H	H	H	H	H
17CB145-017	Scarlet red	B	B	B	B	B	B	H	H	H	H	H	H
17CB145-018	Scarlet red	B	B	B	B	B	B	H	H	H	H	H	H
17CB145-020	Scarlet red	B	B	B	B	B	B	H	H	H	H	H	H
17CB145-024	Scarlet red	B	B	B	B	B	B	H	H	H	H	H	H
17CB145-025	Scarlet red	B	B	B	B	B	B	H	H	H	H	H	H
17CB145-026	Scarlet red	B	B	B	B	B	B	H	H	H	H	H	H
17CB145-027	Scarlet red	B	B	B	B	B	B	H	H	H	H	H	H
17CB145-030	Scarlet red	B	B	B	B	B	B	H	H	H	H	H	H
17CB145-031	Scarlet red	B	B	B	B	B	B	H	H	H	H	H	H
17CB145-032	Scarlet red	B	B	B	B	B	B	H	H	H	H	H	H
17CB145-033	Scarlet red	B	B	B	B	B	B	H	H	H	H	H	H
17CB145-040	Scarlet red	B	B	B	B	B	B	H	H	H	H	H	H
17CB145-043	Scarlet red	B	B	B	B	B	B	H	H	H	H	H	H
17CB145-047	Scarlet red	B	B	B	B	B	B	H	H	H	H	H	H
17CB145-048	Scarlet red	B	B	B	B	B	B	H	H	H	H	H	H
17CB145-050	Scarlet red	B	B	B	B	B	B	H	H	H	H	H	H
17CB145-051	Scarlet red	B	B	B	B	B	B	H	H	H	H	H	H
17CB145-053	Scarlet red	B	B	B	B	B	B	H	H	H	H	H	H
17CB145-054	Scarlet red	B	B	B	B	B	B	H	H	H	H	H	H
17CB145-056	Scarlet red	B	B	B	B	B	B	H	H	H	H	H	H
17CB145-058	Scarlet red	B	B	B	B	B	B	H	H	H	H	H	H
17CB145-064	Scarlet red	B	B	B	B	B	B	H	H	H	H	H	H
17CB145-066	Scarlet red	H	H	B	B	B	B	H	H	H	H	H	H
17CB145-067	Scarlet red	B	B	B	B	B	B	H	H	H	H	H	H
17CB145-068	Scarlet red	B	B	B	B	B	B	H	H	H	H	H	H
17CB145-069	Scarlet red	B	B	B	B	B	B	H	H	H	H	H	H
17CB145-071	Scarlet red	B	B	B	B	B	B	H	H	H	H	H	H
17CB145-074	Scarlet red	H	H	B	B	B	B	H	H	H	H	H	H
17CB145-075	Scarlet red	B	B	B	B	B	B	H	H	H	H	H	H
17CB145-076	Scarlet red	B	B	B	B	B	B	H	H	H	H	H	H
17CB145-077	Scarlet red	B	B	B	B	B	B	H	H	H	H	H	H
17CB145-080	Scarlet red	B	B	B	B	B	B	H	H	H	H	H	H
17CB145-081	Scarlet red	B	B	B	B	B	B	H	H	H	H	H	H
17CB145-085	Scarlet red	B	B	B	B	B	B	H	H	H	H	H	H
17CB145-088	Scarlet red	B	B	B	B	B	B	H	H	H	H	H	H
a: The alleles are abbreviated acooording to their orgin: A: J (coral red), B: B47 (scarlet red);H:heterozygous.
